# Supplementary material for: 2-Amino­pyrimidinium hydrogen chloranilate monohydrate
Source: Acta Crystallogr Sect E Struct Rep Online. 2008 Oct 31;64(Pt 11):o2217–8. doi: 10.1107/S1600536808034740 (PMC2959704; doi:10.1107/S1600536808034740)
Supplement: Supplementary file 1 [file e-64-o2217-sup1.cif]

##############################################################################
###                                                                        ###
###        Electronic paper (Acta Crystallographica Section E)             ###
###                                                                        ###
##############################################################################
#                                                                            #
# This CIF contains the data in a paper accepted for publication in Acta     #
# Crystallographica Section E. It conforms to the requirements of Notes      #
# for Authors for Section E, and has been peer reviewed under the auspices   #
# of the IUCr Commission on Journals.                                        #
#                                                                            #
# Full details of the Crystallographic Information File format               #
# are given in the paper "The Crystallographic Information File (CIF):       #
# a New Standard Archive File for Crystallography" by S. R. Hall, F. H.      #
# Allen and I. D. Brown [Acta Cryst. (1991), A47, 655-685].                  #
#                                                                            #
# The current version of the core CIF dictionary is obtainable from          #
# ftp://ftp.iucr.org/pub/cif_core.dic. The current version number is 2.4.    #
#                                                                            #
# Software is freely available for graphical display of the structure(s) in  #
# this CIF.  For information consult the CIF home page http://www.iucr.org/  #
# cif/home.html                                                              #
#                                                                            #
# This file may be used for bona fide research purposes within the           #
# scientific community so long as proper attribution is given to the journal # 
# article from which it was obtained.                                        #
#                                                                            #
##############################################################################
                                             
data_global
_audit_creation_method     'form.cif (version 2.0)'
_journal_data_validation_number     ?
_journal_date_recd_electronic     2008-10-18
_journal_date_accepted     2008-10-24
_journal_name_full     'Acta Crystallographica, Section E'
_journal_year     2008
_journal_volume     64
_journal_issue     11
_journal_page_first     o2217
_journal_page_last     o2218
_journal_paper_category     QO
_journal_coeditor_code     LH2716
loop_
    _publ_contact_author_name
    'Dr. Meng, Xiang-gao'
_publ_contact_author_address
;
  Key Laboratory of Pesticide & Chemical Biology
  Ministry of Education
  College of Chemistry
  Central China Normal University
  Wuhan  430079
  People's Republic of China
;
_publ_contact_author_email     'mengxianggao@mail.ccnu.edu.cn'
_publ_contact_author_fax     ?
_publ_contact_author_phone     ?
_publ_section_title
;
2-Aminopyrimidinium hydrogen chloranilate monohydrate
;
loop_
    _publ_author_name
    _publ_author_footnote
    _publ_author_address
    'Su, Ping' .
;
Key Laboratory of Pesticides & Chemical Biology
Ministry of Education
College of Chemistry
Central China Normal University
Wuhan 430079
People's Republic of China
;
    'Huang, Xue-Ying' .
;
Key Laboratory of Pesticides & Chemical Biology
Ministry of Education
College of Chemistry
Central China Normal University
Wuhan 430079
People's Republic of China
;
    'Meng, Xiang-gao' .
;
Key Laboratory of Pesticides & Chemical Biology
Ministry of Education
College of Chemistry
Central China Normal University
Wuhan 430079
People's Republic of China
;
_publ_section_synopsis     .
data_I
_audit_creation_method     SHELXL-97
_chemical_name_systematic
;
2-Aminopyrimidinium hydrogen chloranilate monohydrate
;
_chemical_name_common     ?
_chemical_formula_moiety     'C4 H6 N3 +, C6 H Cl2 O4 -, H2 O'
_chemical_formula_sum     'C10 H9 Cl2 N3 O5'
_chemical_formula_iupac     'C4 H6 N3 +, C6 H Cl2 O4 -, H2 O'
_chemical_formula_weight     322.10
_chemical_melting_point     ?
_symmetry_cell_setting     Triclinic
_symmetry_space_group_name_H-M     'P -1'
_symmetry_space_group_name_Hall     '-P 1'
loop_
    _symmetry_equiv_pos_as_xyz
    'x, y, z'
    '-x, -y, -z'
_cell_length_a     6.7969(5)
_cell_length_b     9.4631(6)
_cell_length_c     11.0604(7)
_cell_angle_alpha     106.0740(10)
_cell_angle_beta     105.8920(10)
_cell_angle_gamma     101.9250(10)
_cell_volume     626.01(7)
_cell_formula_units_Z     2
_cell_measurement_reflns_used     1004
_cell_measurement_theta_min     2.16
_cell_measurement_theta_max     25.24
_cell_measurement_temperature     292(2)
_exptl_crystal_description     plate
_exptl_crystal_colour     red
_exptl_crystal_size_max     0.27
_exptl_crystal_size_mid     0.10
_exptl_crystal_size_min     0.04
_exptl_crystal_density_diffrn     1.709
_exptl_crystal_density_meas     ?
_exptl_crystal_density_method     'not measured'
_exptl_crystal_F_000     328
_exptl_absorpt_coefficient_mu     0.542
_exptl_absorpt_correction_type     multi-scan
_exptl_absorpt_process_details     '(SADABS; Sheldrick, 1996)'
_exptl_absorpt_correction_T_min     0.8574
_exptl_absorpt_correction_T_max     0.9786
_exptl_special_details
;
;
_diffrn_ambient_temperature     292(2)
_diffrn_radiation_type     'Mo k\a'
_diffrn_radiation_wavelength     0.71073
_diffrn_radiation_source     'fine focus sealed Siemens Mo tube'
_diffrn_radiation_monochromator     graphite
_diffrn_measurement_device_type     'Bruker SMART APEX CCD area-detector'
_diffrn_measurement_method     '0.3\% wide \w exposures'
_diffrn_detector_area_resol_mean     ?
_diffrn_reflns_number     5691
_diffrn_reflns_av_R_equivalents     0.0711
_diffrn_reflns_av_sigmaI/netI     0.0923
_diffrn_reflns_theta_min     2.35
_diffrn_reflns_theta_max     25.00
_diffrn_reflns_theta_full     25.00
_diffrn_measured_fraction_theta_max     0.98
_diffrn_measured_fraction_theta_full     0.958
_diffrn_reflns_limit_h_min     -7
_diffrn_reflns_limit_h_max     8
_diffrn_reflns_limit_k_min     -11
_diffrn_reflns_limit_k_max     11
_diffrn_reflns_limit_l_min     -13
_diffrn_reflns_limit_l_max     13
_diffrn_standards_number     ?
_diffrn_standards_interval_count     ?
_diffrn_standards_interval_time     ?
_diffrn_standards_decay_%     ?
_refine_special_details
;
 Refinement of F^2^ against ALL reflections.  The weighted R-factor wR and
 goodness of fit S are based on F^2^, conventional R-factors R are based
 on F, with F set to zero for negative F^2^. The threshold expression of
 F^2^ > 2sigma(F^2^) is used only for calculating R-factors(gt) etc. and is
 not relevant to the choice of reflections for refinement.  R-factors based
 on F^2^ are statistically about twice as large as those based on F, and R-
 factors based on ALL data will be even larger.
;
_reflns_number_total     2121
_reflns_number_gt     1348
_reflns_threshold_expression     I>2\s(I)
_refine_ls_structure_factor_coef     Fsqd
_refine_ls_matrix_type     full
_refine_ls_R_factor_all     0.1177
_refine_ls_R_factor_gt     0.0781
_refine_ls_wR_factor_gt     0.1762
_refine_ls_wR_factor_ref     0.1966
_refine_ls_goodness_of_fit_ref     0.974
_refine_ls_restrained_S_all     0.972
_refine_ls_number_reflns     2121
_refine_ls_number_parameters     199
_refine_ls_number_restraints     6
_refine_ls_hydrogen_treatment     mixed
_refine_ls_weighting_scheme     calc
_refine_ls_weighting_details
                 'calc w=1/[\s^2^(Fo^2^)+(0.1114P)^2^] where P=(Fo^2^+2Fc^2^)/3'
_atom_sites_solution_hydrogens     geom
_atom_sites_solution_primary     direct
_atom_sites_solution_secondary     difmap
_refine_ls_shift/su_max     0.000
_refine_ls_shift/su_mean     0.000
_refine_diff_density_max     0.664
_refine_diff_density_min     -0.453
_refine_ls_extinction_method     none
_refine_ls_extinction_coef     ?
loop_
    _atom_type_symbol
    _atom_type_description
    _atom_type_scat_dispersion_real
    _atom_type_scat_dispersion_imag
    _atom_type_scat_source
    'C' 'C' 0.0033 0.0016
                         'International Tables Vol C Tables 4.2.6.8 and 6.1.1.4'
    'H' 'H' 0.0000 0.0000
                         'International Tables Vol C Tables 4.2.6.8 and 6.1.1.4'
    'N' 'N' 0.0061 0.0033
                         'International Tables Vol C Tables 4.2.6.8 and 6.1.1.4'
    'O' 'O' 0.0106 0.0060
                         'International Tables Vol C Tables 4.2.6.8 and 6.1.1.4'
    'Cl' 'Cl' 0.1484 0.1585
                         'International Tables Vol C Tables 4.2.6.8 and 6.1.1.4'
_computing_data_collection     'SMART (Bruker, 2007)'
_computing_cell_refinement     'SAINT-Plus (Bruker, 2007)'
_computing_data_reduction     'SAINT-Plus (Bruker, 2007)'
_computing_structure_solution     'SHELXS97 (Sheldrick, 2008)'
_computing_structure_refinement     'SHELXL97 (Sheldrick, 2008)'
_computing_molecular_graphics     'PLATON (Spek, 2003)'
_computing_publication_material     'PLATON (Spek, 2003)'
loop_
    _atom_site_type_symbol
    _atom_site_label
    _atom_site_fract_x
    _atom_site_fract_y
    _atom_site_fract_z
    _atom_site_U_iso_or_equiv
    _atom_site_adp_type
    _atom_site_calc_flag
    _atom_site_refinement_flags
    _atom_site_occupancy
    _atom_site_disorder_assembly
    _atom_site_disorder_group
    C C1 -0.1247(7) 0.1172(6) 0.1769(5) 0.0361(12) Uani d . 1 . .
    C C2 -0.1473(7) -0.0408(6) 0.2001(5) 0.0425(13) Uani d . 1 . .
    C C3 -0.2335(8) -0.1755(5) 0.0838(5) 0.0378(12) Uani d . 1 . .
    C C4 -0.3014(7) -0.1738(6) -0.0449(5) 0.0358(12) Uani d . 1 . .
    C C5 -0.2867(7) -0.0171(6) -0.0623(5) 0.0372(12) Uani d . 1 . .
    C C6 -0.2029(7) 0.1163(6) 0.0438(5) 0.0363(12) Uani d . 1 . .
    Cl Cl1 -0.1870(2) 0.29304(15) 0.02393(13) 0.0479(5) Uani d . 1 . .
    Cl Cl2 -0.2558(2) -0.35198(15) 0.10632(14) 0.0500(5) Uani d . 1 . .
    O O1 -0.0385(6) 0.2339(4) 0.2793(3) 0.0506(10) Uani d . 1 . .
    O O2 -0.0871(6) -0.0336(4) 0.3183(3) 0.0547(11) Uani d . 1 . .
    O O3 -0.3780(6) -0.2884(4) -0.1520(4) 0.0513(10) Uani d . 1 . .
    O O4 -0.3561(6) -0.0196(4) -0.1857(4) 0.0509(10) Uani d D 1 . .
    H H4 -0.399(10) -0.110(3) -0.238(5) 0.076 Uiso d D 1 . .
    C C7 0.3286(7) 0.6009(6) 0.5065(5) 0.0365(12) Uani d . 1 . .
    C C8 0.5278(8) 0.8089(6) 0.4821(6) 0.0462(14) Uani d . 1 . .
    H H8 0.6301 0.9059 0.5206 0.055 Uiso calc R 1 . .
    C C9 0.4403(9) 0.7485(6) 0.3461(6) 0.0481(14) Uani d . 1 . .
    H H9 0.4801 0.8020 0.2933 0.058 Uiso calc R 1 . .
    C C10 0.2900(8) 0.6044(7) 0.2895(5) 0.0468(14) Uani d . 1 . .
    H H10 0.2244 0.5573 0.1967 0.056 Uiso calc R 1 . .
    N N1 0.4796(6) 0.7413(5) 0.5644(4) 0.0447(11) Uani d . 1 . .
    N N2 0.2407(6) 0.5338(5) 0.3717(4) 0.0378(11) Uani d . 1 . .
    H H2 0.162(9) 0.442(6) 0.329(5) 0.045 Uiso d . 1 . .
    N N3 0.2768(7) 0.5294(6) 0.5858(5) 0.0504(12) Uani d D 1 . .
    H H3A 0.200(8) 0.434(3) 0.548(5) 0.060 Uiso d D 1 . .
    H H3B 0.337(9) 0.579(6) 0.671(2) 0.060 Uiso d D 1 . .
    O O5 0.0043(6) 0.2393(4) 0.5451(3) 0.0493(10) Uani d D 1 . .
    H H5A -0.050(10) 0.171(5) 0.468(2) 0.074 Uiso d D 1 . .
    H H5B 0.021(10) 0.205(6) 0.606(3) 0.074 Uiso d D 1 . .
loop_
    _atom_site_aniso_label
    _atom_site_aniso_U_11
    _atom_site_aniso_U_22
    _atom_site_aniso_U_33
    _atom_site_aniso_U_12
    _atom_site_aniso_U_13
    _atom_site_aniso_U_23
    C1 0.026(3) 0.037(3) 0.041(3) 0.006(2) 0.012(2) 0.009(3)
    C2 0.024(3) 0.053(4) 0.050(3) 0.008(2) 0.011(2) 0.023(3)
    C3 0.034(3) 0.034(3) 0.046(3) 0.013(2) 0.015(2) 0.013(3)
    C4 0.020(3) 0.042(3) 0.040(3) 0.011(2) 0.010(2) 0.006(3)
    C5 0.027(3) 0.047(3) 0.042(3) 0.016(2) 0.016(2) 0.016(3)
    C6 0.023(3) 0.045(3) 0.048(3) 0.015(2) 0.015(2) 0.020(3)
    Cl1 0.0427(8) 0.0484(9) 0.0582(9) 0.0174(6) 0.0181(7) 0.0246(7)
    Cl2 0.0507(9) 0.0413(8) 0.0540(9) 0.0113(6) 0.0153(7) 0.0161(7)
    O1 0.058(2) 0.044(2) 0.040(2) 0.0055(19) 0.0164(19) 0.0100(19)
    O2 0.070(3) 0.049(2) 0.034(2) 0.010(2) 0.0066(19) 0.0145(18)
    O3 0.052(2) 0.046(2) 0.044(2) 0.0126(19) 0.0096(19) 0.0068(19)
    O4 0.062(3) 0.046(2) 0.038(2) 0.016(2) 0.0110(19) 0.0117(17)
    C7 0.024(3) 0.045(3) 0.043(3) 0.018(2) 0.013(2) 0.012(3)
    C8 0.026(3) 0.047(3) 0.059(4) 0.006(2) 0.015(3) 0.013(3)
    C9 0.044(3) 0.057(4) 0.053(4) 0.019(3) 0.019(3) 0.029(3)
    C10 0.040(3) 0.062(4) 0.043(3) 0.021(3) 0.017(3) 0.017(3)
    N1 0.031(2) 0.048(3) 0.051(3) 0.016(2) 0.010(2) 0.011(2)
    N2 0.024(2) 0.037(2) 0.044(3) 0.0089(18) 0.0065(19) 0.007(2)
    N3 0.041(3) 0.052(3) 0.058(3) 0.014(2) 0.017(3) 0.020(3)
    O5 0.051(2) 0.059(2) 0.040(2) 0.021(2) 0.013(2) 0.0214(19)
_geom_special_details
;
 All esds (except the esd in the dihedral angle between two l.s. planes)
 are estimated using the full covariance matrix.  The cell esds are taken
 into account individually in the estimation of esds in distances, angles
 and torsion angles; correlations between esds in cell parameters are only
 used when they are defined by crystal symmetry.  An approximate (isotropic)
 treatment of cell esds is used for estimating esds involving l.s. planes.
;
loop_
    _geom_bond_atom_site_label_1
    _geom_bond_atom_site_label_2
    _geom_bond_site_symmetry_2
    _geom_bond_distance
    _geom_bond_publ_flag
    C1 O1 . 1.234(6) no
    C1 C6 . 1.419(7) no
    C1 C2 . 1.569(7) no
    C2 O2 . 1.236(5) no
    C2 C3 . 1.412(7) no
    C3 C4 . 1.377(7) no
    C3 Cl2 . 1.738(5) no
    C4 O3 . 1.252(6) no
    C4 C5 . 1.533(7) no
    C5 O4 . 1.308(6) no
    C5 C6 . 1.346(7) no
    C6 Cl1 . 1.732(5) no
    O4 H4 . 0.83(2) no
    C7 N3 . 1.323(6) no
    C7 N2 . 1.347(6) no
    C7 N1 . 1.354(6) no
    C8 N1 . 1.321(6) no
    C8 C9 . 1.355(7) no
    C8 H8 . 0.9300 no
    C9 C10 . 1.377(7) no
    C9 H9 . 0.9300 no
    C10 N2 . 1.341(6) no
    C10 H10 . 0.9300 no
    N2 H2 . 0.84(5) no
    N3 H3A . 0.86(2) no
    N3 H3B . 0.86(2) no
    O5 H5A . 0.82(4) no
    O5 H5B . 0.82(4) no
loop_
    _geom_angle_atom_site_label_1
    _geom_angle_atom_site_label_2
    _geom_angle_atom_site_label_3
    _geom_angle_site_symmetry_1
    _geom_angle_site_symmetry_3
    _geom_angle
    _geom_angle_publ_flag
    O1 C1 C6 . . 125.3(5) no
    O1 C1 C2 . . 115.6(4) no
    C6 C1 C2 . . 119.1(5) no
    O2 C2 C3 . . 127.1(5) no
    O2 C2 C1 . . 116.4(5) no
    C3 C2 C1 . . 116.5(4) no
    C4 C3 C2 . . 123.5(4) no
    C4 C3 Cl2 . . 118.9(4) no
    C2 C3 Cl2 . . 117.6(4) no
    O3 C4 C3 . . 126.8(5) no
    O3 C4 C5 . . 115.2(4) no
    C3 C4 C5 . . 118.1(5) no
    O4 C5 C6 . . 121.7(5) no
    O4 C5 C4 . . 116.6(4) no
    C6 C5 C4 . . 121.8(4) no
    C5 C6 C1 . . 121.0(5) no
    C5 C6 Cl1 . . 121.7(4) no
    C1 C6 Cl1 . . 117.4(4) no
    C1 O1 H2 . . 135.7(14) no
    C2 O2 H5A . . 118.4(13) no
    C5 O4 H4 . . 109(4) no
    N3 C7 N2 . . 121.2(5) no
    N3 C7 N1 . . 118.2(5) no
    N2 C7 N1 . . 120.6(4) no
    N1 C8 C9 . . 125.3(5) no
    N1 C8 H8 . . 117.3 no
    C9 C8 H8 . . 117.3 no
    C8 C9 C10 . . 117.1(5) no
    C8 C9 H9 . . 121.4 no
    C10 C9 H9 . . 121.4 no
    N2 C10 C9 . . 118.2(5) no
    N2 C10 H10 . . 120.9 no
    C9 C10 H10 . . 120.9 no
    C8 N1 C7 . . 116.5(5) no
    C10 N2 C7 . . 122.2(5) no
    C10 N2 H2 . . 112(3) no
    C7 N2 H2 . . 126(3) no
    C7 N3 H3A . . 117(4) no
    C7 N3 H3B . . 117(4) no
    H3A N3 H3B . . 126(5) no
    H3A O5 H5A . . 112(4) no
    H3A O5 H5B . . 126(4) no
    H5A O5 H5B . . 114(3) no
loop_
    _geom_torsion_atom_site_label_1
    _geom_torsion_atom_site_label_2
    _geom_torsion_atom_site_label_3
    _geom_torsion_atom_site_label_4
    _geom_torsion_site_symmetry_1
    _geom_torsion_site_symmetry_2
    _geom_torsion_site_symmetry_3
    _geom_torsion_site_symmetry_4
    _geom_torsion
    _geom_torsion_publ_flag
    O1 C1 C2 O2 . . . . 3.6(7) no
    C6 C1 C2 O2 . . . . -176.2(4) no
    O1 C1 C2 C3 . . . . -176.3(4) no
    C6 C1 C2 C3 . . . . 3.9(7) no
    O2 C2 C3 C4 . . . . 178.5(5) no
    C1 C2 C3 C4 . . . . -1.7(7) no
    O2 C2 C3 Cl2 . . . . -1.0(7) no
    C1 C2 C3 Cl2 . . . . 178.8(3) no
    C2 C3 C4 O3 . . . . 179.6(5) no
    Cl2 C3 C4 O3 . . . . -0.9(7) no
    C2 C3 C4 C5 . . . . -1.4(7) no
    Cl2 C3 C4 C5 . . . . 178.1(3) no
    O3 C4 C5 O4 . . . . 0.4(6) no
    C3 C4 C5 O4 . . . . -178.8(4) no
    O3 C4 C5 C6 . . . . -178.4(4) no
    C3 C4 C5 C6 . . . . 2.5(7) no
    O4 C5 C6 C1 . . . . -178.8(4) no
    C4 C5 C6 C1 . . . . -0.1(7) no
    O4 C5 C6 Cl1 . . . . 1.4(7) no
    C4 C5 C6 Cl1 . . . . -179.9(3) no
    O1 C1 C6 C5 . . . . 177.2(5) no
    C2 C1 C6 C5 . . . . -3.0(7) no
    O1 C1 C6 Cl1 . . . . -3.0(7) no
    C2 C1 C6 Cl1 . . . . 176.8(3) no
    C6 C1 O1 H2 . . . . -38(2) no
    C2 C1 O1 H2 . . . . 143(2) no
    C3 C2 O2 H5A . . . . -163(2) no
    C1 C2 O2 H5A . . . . 17(2) no
    N1 C8 C9 C10 . . . . -0.4(8) no
    C8 C9 C10 N2 . . . . -0.1(8) no
    C9 C8 N1 C7 . . . . -0.7(8) no
    N3 C7 N1 C8 . . . . 179.8(5) no
    N2 C7 N1 C8 . . . . 2.4(7) no
    C9 C10 N2 C7 . . . . 1.9(8) no
    N3 C7 N2 C10 . . . . 179.6(5) no
    N1 C7 N2 C10 . . . . -3.1(7) no
loop_
    _geom_hbond_atom_site_label_D
    _geom_hbond_atom_site_label_H
    _geom_hbond_atom_site_label_A
    _geom_hbond_site_symmetry_A
    _geom_hbond_distance_DH
    _geom_hbond_distance_HA
    _geom_hbond_distance_DA
    _geom_hbond_angle_DHA
    _geom_hbond_publ_flag
    O4 H4 O3 . 0.83(2) 2.16(6) 2.651(5) 118(5) yes
    O4 H4 N1 1_444 0.83(2) 2.07(4) 2.795(6) 146(6) yes
    O5 H5A O2 . 0.82(4) 2.09(3) 2.872(5) 156(6) yes
    O5 H5A O1 . 0.82(4) 2.34(4) 2.859(5) 121(4) yes
    O5 H5B O2 2_556 0.82(4) 2.09(4) 2.830(5) 150(5) yes
    N3 H3A O5 . 0.86(2) 2.02(3) 2.815(6) 153(5) yes
    N2 H2 O1 . 0.84(5) 1.98(5) 2.793(6) 163(5) yes
    N3 H3B O3 1_666 0.86(2) 2.17(4) 2.953(6) 151(5) yes
