# Supplementary material for: 2-Amino­pyrimidinium hydrogen chloranilate monohydrate
Source: Acta Crystallogr Sect E Struct Rep Online. 2008 Oct 31;64(Pt 11):o2217–8. doi: 10.1107/S1600536808034740 (PMC2959704; doi:10.1107/S1600536808034740)
Supplement: Supplementary file 2 [file e-64-o2217-Isup2.hkl]

# 
# h,k,l, Fc-squared, Fo-squared, sigma(Fo-squared) and status flag 
# 
data_I
_shelx_title ' I in P-1' 
_shelx_refln_list_code          4 
_shelx_F_calc_maximum       93.00 
_exptl_crystal_F_000       328.00 
_reflns_d_resolution_high  0.8409 
 
loop_ 
 _symmetry_equiv_pos_as_xyz 
 'x, y, z' 
 '-x, -y, -z' 
 
_cell_length_a     6.7969 
_cell_length_b     9.4631 
_cell_length_c    11.0604 
_cell_angle_alpha 106.074 
_cell_angle_beta  105.892 
_cell_angle_gamma 101.925 
 
_shelx_F_squared_multiplier     1.000 
 
loop_ 
 _refln_index_h 
 _refln_index_k 
 _refln_index_l 
 _refln_F_squared_calc 
 _refln_F_squared_meas 
 _refln_F_squared_sigma 
 _refln_observed_status 
   2   0   0     2934.16     3716.54    103.26 o 
   3   0   0        1.40        7.01      3.39 o 
   4   0   0      621.10      543.17     20.45 o 
   5   0   0        0.02        0.00      5.82 o 
   6   0   0        5.45       16.42      7.83 o 
   7   0   0        3.39        4.37     10.79 o 
  -7   1   0       95.63       64.29     22.40 o 
  -6   1   0        1.05        5.56      7.92 o 
  -5   1   0       13.93       23.11      6.52 o 
  -4   1   0       33.72       37.69      5.54 o 
  -3   1   0      285.42      336.22     13.33 o 
  -2   1   0       28.65       26.56      3.23 o 
   0   1   0       51.68       38.02      4.14 o 
   1   1   0      364.18      308.27     12.09 o 
   2   1   0     3762.89     3540.17    145.82 o 
   3   1   0       27.44       37.13      6.04 o 
   4   1   0      992.30      954.26     38.57 o 
   5   1   0       69.83       44.77     14.00 o 
   6   1   0       78.63       70.52     12.53 o 
   7   1   0       88.69       66.98     16.13 o 
  -7   2   0      171.56      130.83     17.54 o 
  -5   2   0      528.86      510.95     20.35 o 
  -4   2   0      175.58      194.98     10.41 o 
  -2   2   0     3017.29     3599.35     98.21 o 
   0   2   0     1350.04     1144.39     32.53 o 
   1   2   0      173.26      138.44      7.40 o 
   2   2   0      543.91      547.75     21.96 o 
   3   2   0       97.19      120.52     12.11 o 
   4   2   0      191.94      220.61     17.03 o 
   5   2   0       46.04       37.59     13.66 o 
   6   2   0       10.72       11.22     12.47 o 
  -7   3   0       24.61       16.26     10.51 o 
  -6   3   0       12.52       25.26      9.23 o 
  -5   3   0       63.49       23.47     24.11 o 
  -4   3   0      630.46      683.97     27.19 o 
  -3   3   0      202.50      219.13      9.42 o 
  -2   3   0        0.07        1.59      1.91 o 
   0   3   0      835.55      730.20     21.80 o 
   1   3   0       17.85       10.13      4.72 o 
   2   3   0      997.56      851.49     31.86 o 
   3   3   0       40.19       25.65     11.53 o 
   4   3   0        1.13        5.71      9.77 o 
   5   3   0        0.07        9.71     14.50 o 
   6   3   0        0.47        0.00      8.07 o 
  -6   4   0        9.39       18.50      7.24 o 
  -5   4   0      133.92      147.38     13.08 o 
  -4   4   0      525.60      517.24     18.78 o 
  -3   4   0       28.60       32.11      4.01 o 
  -2   4   0      267.67      310.17     20.80 o 
  -1   4   0      364.83      333.44     11.27 o 
   0   4   0      979.86      860.57     26.01 o 
   1   4   0       92.84       79.42      8.87 o 
   2   4   0     1120.32     1023.44     39.84 o 
   3   4   0        0.00        4.90      4.16 o 
   4   4   0      172.98      184.39     22.95 o 
   5   4   0        3.45       10.00      6.82 o 
  -7   5   0       42.36       18.17     10.69 o 
  -6   5   0        4.46        1.84      6.97 o 
  -5   5   0     1589.85     1390.49     50.78 o 
  -4   5   0      104.47       83.46      8.09 o 
  -3   5   0     2601.15     2759.62     78.03 o 
  -2   5   0      345.03      351.03     14.95 o 
  -1   5   0      645.04      538.38     22.20 o 
   0   5   0        5.61        4.90      2.15 o 
   1   5   0      158.29      150.07      8.09 o 
   2   5   0        4.42        7.38      4.17 o 
   3   5   0        0.14        0.65      4.35 o 
   4   5   0        9.11        9.04      6.20 o 
   5   5   0       13.21       13.41      7.44 o 
  -7   6   0        2.06        9.24     17.36 o 
  -6   6   0       88.53      122.11     28.21 o 
  -5   6   0        1.03       11.62     12.33 o 
  -4   6   0       51.48       39.21      5.87 o 
  -3   6   0      244.65      251.11     10.76 o 
  -2   6   0       58.73       63.07      8.81 o 
  -1   6   0      969.40      878.95     38.73 o 
   0   6   0       41.09       38.44      4.56 o 
   1   6   0     1065.99      983.66     36.09 o 
   3   6   0       97.58       99.05     15.14 o 
   4   6   0      117.95      133.41     14.78 o 
  -7   7   0        0.46        6.12     19.62 o 
  -6   7   0        2.86        0.00     15.62 o 
  -5   7   0       52.37       64.42     22.39 o 
  -4   7   0       67.90       99.55     25.50 o 
  -3   7   0        0.58        9.56     10.56 o 
  -2   7   0       43.69       71.57     12.26 o 
  -1   7   0      148.56      138.35     12.68 o 
   0   7   0       26.89       28.05      5.30 o 
   1   7   0      219.72      237.18     13.55 o 
   2   7   0        0.30        4.35      5.52 o 
   3   7   0       62.69       87.13     11.63 o 
   4   7   0       80.91      102.08     14.00 o 
  -6   8   0        3.55        4.24     19.94 o 
  -5   8   0       14.74        2.06     15.41 o 
  -4   8   0      104.81      168.62     34.62 o 
  -3   8   0      228.50      330.05     39.09 o 
  -2   8   0        4.77       14.43      7.82 o 
  -1   8   0        0.57        6.62      6.26 o 
   0   8   0       30.86       42.10     15.33 o 
   1   8   0        2.09        2.89      4.93 o 
   2   8   0        7.77       13.42      8.00 o 
   3   8   0        2.90        4.59      6.81 o 
  -6   9   0        6.55        0.82     15.91 o 
  -5   9   0       17.05       23.24     23.12 o 
  -4   9   0       23.60       10.30     17.24 o 
  -3   9   0        7.30       10.21     13.18 o 
  -2   9   0       32.64       52.86     18.03 o 
  -1   9   0      130.03      164.10     44.35 o 
   0   9   0        1.91       22.86     14.56 o 
   1   9   0        8.47       32.83     18.15 o 
   2   9   0        2.07        0.00     14.80 o 
  -5  10   0        3.96        2.41     21.36 o 
  -4  10   0       52.20       79.19     27.56 o 
  -3  10   0        8.22       11.56     15.06 o 
  -2  10   0        2.60        0.00     10.71 o 
   0  10   0        1.24       12.59     15.88 o 
   2 -11   1      170.86      103.52     24.30 o 
  -1 -10   1       80.90      149.26     32.74 o 
   0 -10   1       27.97       56.21     20.71 o 
   1 -10   1       19.46       20.18     12.94 o 
   2 -10   1        2.68        0.00     10.94 o 
   3 -10   1        0.10        0.00     11.44 o 
   4 -10   1       21.37       15.53     16.21 o 
   5 -10   1        4.56        9.68     19.97 o 
  -1  -9   1      187.66      262.28     40.01 o 
   0  -9   1       27.30       62.77     22.15 o 
   1  -9   1       74.07       73.36     17.44 o 
   2  -9   1       16.76       14.47     11.97 o 
   3  -9   1        5.84       17.12     15.38 o 
   4  -9   1       17.62       21.80     18.18 o 
   5  -9   1        0.55        4.65     16.18 o 
   6  -9   1        1.02        0.00     16.41 o 
  -3  -8   1       14.93       30.02      9.20 o 
  -2  -8   1        5.12       11.92      8.93 o 
  -1  -8   1        3.20        8.85      5.08 o 
   0  -8   1        0.49        4.51      3.31 o 
   1  -8   1      257.03      257.13     12.70 o 
   2  -8   1      245.35      231.80     29.12 o 
   3  -8   1      139.84      184.38     32.42 o 
   4  -8   1      121.02      144.82     32.06 o 
   5  -8   1       19.36       35.74     18.59 o 
   6  -8   1       80.07      113.46     32.62 o 
  -4  -7   1        7.86       13.82      7.95 o 
  -3  -7   1       45.01       69.30     11.94 o 
  -2  -7   1       27.67       32.53      6.90 o 
  -1  -7   1       33.45       41.12      6.83 o 
   0  -7   1        5.60        4.36      2.96 o 
   1  -7   1       52.50       53.98      8.38 o 
   2  -7   1       23.97       24.44      3.97 o 
   3  -7   1       45.98       46.38      6.83 o 
   4  -7   1       31.39       32.06      6.50 o 
   5  -7   1       73.39       87.69     25.65 o 
   6  -7   1       91.59      112.31     28.50 o 
   7  -7   1        5.94        8.80     18.68 o 
  -5  -6   1        0.01        8.82      8.22 o 
  -4  -6   1      197.19      204.97     17.54 o 
  -3  -6   1      525.61      538.77     25.72 o 
  -2  -6   1       91.83       91.79     10.12 o 
   0  -6   1       41.42       42.90      4.83 o 
   1  -6   1      406.37      397.24     14.25 o 
   2  -6   1       89.50       79.65      6.50 o 
   3  -6   1       23.69       32.67      5.40 o 
   4  -6   1        4.90        4.98      5.52 o 
   5  -6   1        0.16        8.80      5.79 o 
   6  -6   1       16.25       26.60     11.63 o 
   7  -6   1        7.37       18.15     17.86 o 
  -5  -5   1       40.52       41.02     14.37 o 
  -4  -5   1      194.28      192.42     27.78 o 
  -3  -5   1       31.07       33.09      6.56 o 
  -2  -5   1       26.15       35.38      6.31 o 
  -1  -5   1        5.96        6.55      2.76 o 
   0  -5   1      130.06      127.06      6.35 o 
   1  -5   1      862.96      829.34     25.38 o 
   2  -5   1      261.58      274.28     10.72 o 
   3  -5   1     1853.67     2129.01     70.40 o 
   4  -5   1       98.68       79.79     12.49 o 
   5  -5   1      121.31      120.36     11.80 o 
   6  -5   1       93.27       95.86     12.78 o 
   7  -5   1       12.41        5.57      9.75 o 
  -6  -4   1       72.03       69.88     14.26 o 
  -5  -4   1        5.89        9.29      6.95 o 
  -4  -4   1      452.29      395.04     21.24 o 
  -3  -4   1      120.82      139.87     12.07 o 
  -2  -4   1       24.34       28.02      4.08 o 
  -1  -4   1      161.12      161.40     11.11 o 
   0  -4   1      619.12      475.22     25.74 o 
   1  -4   1     3967.65     3796.78    103.87 o 
   2  -4   1      117.80      130.52      6.34 o 
   3  -4   1      615.09      709.14     34.13 o 
   4  -4   1      163.15      151.99     11.67 o 
   5  -4   1      109.51       51.99     41.58 o 
   6  -4   1        3.29       11.23      9.44 o 
   7  -4   1       12.06        9.48     10.00 o 
  -5  -3   1        0.02        6.68      6.79 o 
  -4  -3   1       57.02       39.04      8.43 o 
  -3  -3   1      267.94      250.98     14.40 o 
  -2  -3   1     1040.85      927.50     29.46 o 
  -1  -3   1     1541.21     1359.83     40.01 o 
   1  -3   1      123.38      122.54      5.12 o 
   2  -3   1       50.96       50.37      5.33 o 
   3  -3   1     1354.10     1152.76    103.18 o 
   4  -3   1       30.40       28.98      5.08 o 
   5  -3   1      106.27      107.36     11.19 o 
   7  -3   1       13.05       27.09     15.27 o 
  -7  -2   1        2.95       10.14     10.66 o 
  -6  -2   1        1.01        0.00     17.03 o 
  -5  -2   1        4.93        6.00      6.50 o 
  -4  -2   1      367.33      401.26     20.97 o 
  -3  -2   1       35.88       51.48     13.53 o 
  -2  -2   1      374.17      362.98     13.50 o 
  -1  -2   1      323.09      265.80     17.36 o 
   1  -2   1     1967.74     2223.62    141.52 o 
   2  -2   1     2919.99     3309.87    103.19 o 
   3  -2   1     1211.71     1430.06     42.77 o 
   4  -2   1       22.78       25.92      4.99 o 
   5  -2   1      623.46      530.16     23.80 o 
   6  -2   1        4.31        4.70      8.18 o 
   7  -2   1       70.23       64.96     17.93 o 
  -7  -1   1       45.12       38.95     14.40 o 
  -6  -1   1      243.66      222.16     23.19 o 
  -5  -1   1      134.28      166.84     15.63 o 
  -4  -1   1      705.04      757.95     26.95 o 
  -3  -1   1      122.47      164.49      9.05 o 
  -2  -1   1       23.40       26.15      3.41 o 
  -1  -1   1      796.92      850.31     24.76 o 
   0  -1   1     1301.77     1242.52     38.11 o 
   1  -1   1      523.51      577.56     18.35 o 
   2  -1   1      246.34      287.12     14.82 o 
   3  -1   1      325.10      355.19     13.93 o 
   4  -1   1       19.34       18.94      4.30 o 
   5  -1   1       34.99       32.15      7.37 o 
   6  -1   1        2.98       12.39      8.88 o 
   7  -1   1       60.32       41.68     13.11 o 
  -7   0   1        0.26       23.02     11.31 o 
  -6   0   1        0.77        7.20      7.57 o 
  -5   0   1       38.38       51.50      8.96 o 
  -4   0   1       68.82       78.55      7.65 o 
  -3   0   1      281.12      342.43     15.22 o 
  -1   0   1        3.25        0.00      7.74 o 
   1   0   1      741.30      713.73     34.41 o 
   2   0   1      318.57      290.66     24.61 o 
   3   0   1      219.20      215.45     16.04 o 
   4   0   1       22.60       32.01      6.19 o 
   5   0   1      241.84      225.46     16.43 o 
   6   0   1       13.94       29.36      8.95 o 
   7   0   1        0.18        0.00     11.83 o 
  -7   1   1        2.02       19.48     10.78 o 
  -6   1   1      144.69      114.89     13.42 o 
  -5   1   1       19.41       27.75      6.51 o 
  -4   1   1     1693.51     1922.18     57.36 o 
  -1   1   1       37.56       52.20      4.95 o 
   1   1   1      561.40      459.15     16.98 o 
   2   1   1      549.71      472.12     19.14 o 
   3   1   1      412.27      334.11     16.13 o 
   4   1   1       67.28       78.08     12.03 o 
   5   1   1      250.13      213.08     17.62 o 
   6   1   1        2.04        6.62     14.80 o 
  -7   2   1       29.45       37.93     11.70 o 
  -6   2   1      290.43      238.03     17.30 o 
  -5   2   1       16.38       18.58     12.33 o 
  -4   2   1       47.31       48.49      6.96 o 
  -2   2   1     8648.22    10359.18    281.69 o 
  -1   2   1      609.68      692.65     33.48 o 
   0   2   1     1408.03     1199.82     52.16 o 
   1   2   1        0.01        2.28      2.04 o 
   2   2   1     2574.47     2152.68     70.29 o 
   3   2   1       82.74       90.44      9.87 o 
   4   2   1        7.58        3.98      5.51 o 
   5   2   1        1.18        5.41      7.24 o 
   6   2   1        0.48        4.73     10.22 o 
  -5   3   1       23.27       20.08      6.67 o 
  -4   3   1      639.07      741.14     25.07 o 
  -3   3   1      165.79      212.78     10.24 o 
  -2   3   1     1848.52     2045.94     57.59 o 
  -1   3   1      622.92      572.96     17.20 o 
   0   3   1     3877.34     3592.03     98.96 o 
   1   3   1       77.12       73.86      6.65 o 
   2   3   1       41.20       43.68      6.85 o 
   3   3   1       15.37       23.10      6.25 o 
   4   3   1       78.33       67.42     10.41 o 
   5   3   1       52.61       43.07     18.05 o 
   6   3   1        8.58        0.00     23.74 o 
  -7   4   1       73.35       71.88     11.53 o 
  -6   4   1        3.67       10.33      6.76 o 
  -5   4   1        0.17        0.00      5.72 o 
  -4   4   1      636.29      702.70     24.18 o 
  -3   4   1       60.47       73.62      6.28 o 
  -2   4   1      953.24      902.45     27.16 o 
  -1   4   1        5.67        6.09      1.79 o 
   0   4   1      589.77      595.64     19.11 o 
   1   4   1       92.03      101.96     11.77 o 
   2   4   1      339.87      245.64     13.72 o 
   3   4   1        0.12        0.00      7.79 o 
   4   4   1       92.73       77.69     11.38 o 
   5   4   1       21.19       14.25      8.11 o 
  -7   5   1      158.25      170.00     34.89 o 
  -6   5   1      282.25      258.81     39.86 o 
  -5   5   1      304.42      312.35     16.91 o 
  -4   5   1       30.70       42.78      5.53 o 
  -3   5   1       69.34       74.42      8.45 o 
  -2   5   1        6.56        8.41      2.29 o 
  -1   5   1        6.83        6.45      2.07 o 
   0   5   1      547.88      527.49     18.03 o 
   1   5   1        5.84        6.29      2.90 o 
   2   5   1       59.60       44.52     14.02 o 
   3   5   1        3.93       10.29      5.15 o 
   4   5   1        0.88        0.00      5.74 o 
   5   5   1        2.12        3.20      9.18 o 
  -7   6   1      193.04      217.09     40.30 o 
  -6   6   1       58.03       51.80     21.80 o 
  -5   6   1      270.57      275.51     41.07 o 
  -4   6   1       12.95       12.00     12.03 o 
  -3   6   1        6.37       10.24      6.61 o 
  -2   6   1        4.81        6.56      6.01 o 
  -1   6   1      195.43      173.88      7.91 o 
   0   6   1     1228.97     1187.62     36.53 o 
   1   6   1      108.89      123.25     10.05 o 
   2   6   1      263.44      294.03     25.56 o 
   3   6   1       11.00       21.62      6.78 o 
   4   6   1       18.57       24.23      7.64 o 
  -7   7   1      168.77      151.64     33.98 o 
  -6   7   1       44.16       36.77     20.62 o 
  -5   7   1      228.74      307.96     45.74 o 
  -4   7   1       20.87       19.53     15.47 o 
  -3   7   1      722.39      819.98     45.61 o 
  -2   7   1       21.63       29.59      9.00 o 
  -1   7   1      881.45      861.34     65.42 o 
   0   7   1      188.94      207.65     28.56 o 
   1   7   1       17.68       16.86      5.16 o 
   2   7   1       22.26       20.16      6.26 o 
   3   7   1        0.99        3.99      6.15 o 
  -6   8   1       43.33       51.39     20.80 o 
  -5   8   1      143.56      174.59     36.92 o 
  -4   8   1        0.92        0.00     13.71 o 
  -3   8   1       35.13       48.54     19.12 o 
  -2   8   1       39.33       60.86     12.83 o 
  -1   8   1        2.44       11.01      7.06 o 
   0   8   1       47.33       77.57     20.36 o 
   1   8   1      105.14      154.26     28.77 o 
   2   8   1      106.15      151.64     31.56 o 
  -6   9   1       20.94       27.68     19.89 o 
  -5   9   1        0.35        5.68     15.47 o 
  -4   9   1       30.60       38.15     19.86 o 
  -3   9   1       48.56       77.34     23.09 o 
  -2   9   1        1.11        1.35     10.03 o 
  -1   9   1       30.68       43.30     18.65 o 
   0   9   1        7.45        8.77     11.47 o 
   1   9   1       38.10       74.42     22.80 o 
  -4  10   1        0.69        4.47     18.00 o 
  -3  10   1       21.44       21.71     18.44 o 
  -2  10   1        6.68       14.47     14.71 o 
  -1  10   1        4.73       42.74     19.03 o 
   2 -11   2       53.15       83.13     23.71 o 
   3 -11   2       25.83       34.39     19.47 o 
   1 -10   2        7.13        4.00     10.56 o 
   2 -10   2        4.39        0.00     10.77 o 
   3 -10   2        0.70        1.26     11.80 o 
   4 -10   2        5.66       11.30     15.62 o 
   5 -10   2        4.57        2.29     11.56 o 
  -2  -9   2        7.51        9.51      6.53 o 
  -1  -9   2       23.13       21.83      6.76 o 
   0  -9   2       75.46       96.25     11.54 o 
   1  -9   2       56.45       54.73      6.73 o 
   2  -9   2       79.31       90.72     20.80 o 
   3  -9   2        0.26        0.00      9.71 o 
   4  -9   2       21.21       25.39     17.30 o 
   5  -9   2        1.38        6.65     15.50 o 
  -3  -8   2       71.94       96.04     20.91 o 
  -2  -8   2        0.10        9.60      5.48 o 
  -1  -8   2       12.86       11.96     10.59 o 
   0  -8   2       64.30       69.59      9.85 o 
   1  -8   2       92.65       92.47     14.72 o 
   2  -8   2      192.76      205.52     11.16 o 
   3  -8   2       34.24       39.00      6.88 o 
   4  -8   2       74.46       80.91     10.02 o 
   5  -8   2        7.25        8.47     13.71 o 
   6  -8   2       85.35      131.11     31.12 o 
  -4  -7   2        8.74       10.12      6.94 o 
  -3  -7   2       10.89       17.03      6.79 o 
  -2  -7   2        1.81        8.06      4.50 o 
  -1  -7   2      236.66      202.20     22.26 o 
   0  -7   2       33.19       51.05      7.77 o 
   1  -7   2      110.94      117.50     16.02 o 
   2  -7   2        1.25        5.16      3.50 o 
   3  -7   2       72.96       78.29      8.95 o 
   4  -7   2       35.76       46.55      7.96 o 
   5  -7   2        0.13        0.00      5.26 o 
   6  -7   2       45.70       33.16      9.58 o 
  -5  -6   2      209.93      236.80     27.02 o 
  -4  -6   2       94.75       98.75     13.14 o 
  -3  -6   2      447.36      465.17     23.06 o 
  -2  -6   2        0.14        2.54      4.06 o 
  -1  -6   2      388.61      372.92     14.93 o 
   1  -6   2      366.49      329.98     12.45 o 
   2  -6   2      204.83      227.75     11.33 o 
   3  -6   2      206.09      228.41     12.83 o 
   4  -6   2      115.48      114.01     10.80 o 
   5  -6   2        0.02        6.22      5.40 o 
   6  -6   2       34.76       24.27      8.92 o 
  -5  -5   2       56.78       45.73     14.02 o 
  -4  -5   2       48.07       56.88     12.07 o 
  -3  -5   2      140.05      173.17     14.26 o 
  -2  -5   2       15.65       17.88      3.77 o 
  -1  -5   2      104.03      109.19      6.97 o 
   2  -5   2      210.87      172.87     27.47 o 
   5  -5   2        4.24        0.21      5.11 o 
   6  -5   2       65.13       73.35     11.37 o 
   7  -5   2        0.08        0.00     12.21 o 
  -6  -4   2        8.51       12.45      9.36 o 
  -5  -4   2       30.96       33.87      8.27 o 
  -4  -4   2       28.09       25.23      6.58 o 
  -3  -4   2       99.79       85.59      9.86 o 
  -2  -4   2      133.20      157.14      8.63 o 
  -1  -4   2     3153.92     2979.59     90.55 o 
   0  -4   2       14.12       11.89      2.21 o 
   1  -4   2     3431.20     2649.33     94.13 o 
   2  -4   2       15.66       15.11      6.81 o 
   3  -4   2        2.79       10.30      4.20 o 
   4  -4   2        4.20        6.48      4.50 o 
   5  -4   2        0.01        2.08      5.50 o 
   6  -4   2       13.54       14.18     16.30 o 
   7  -4   2        1.72        0.00     12.68 o 
  -6  -3   2       24.22       26.49      9.89 o 
  -5  -3   2        6.32       15.84      7.35 o 
  -4  -3   2       91.06       83.99     14.49 o 
  -3  -3   2      150.77      140.46      9.31 o 
  -2  -3   2      102.47      100.17      6.66 o 
  -1  -3   2       64.95       73.24      4.78 o 
   0  -3   2      354.07      297.42     10.15 o 
   1  -3   2      637.06      698.52     24.13 o 
   2  -3   2        0.20        0.37      3.57 o 
   3  -3   2     1975.42     2121.96     69.79 o 
   4  -3   2       54.08       49.27      7.55 o 
   5  -3   2        8.11        1.68      5.92 o 
   6  -3   2       22.29        4.49     22.05 o 
   7  -3   2        8.24        0.00      9.33 o 
  -7  -2   2        0.42        0.00      9.79 o 
  -6  -2   2      126.45      133.84     16.68 o 
  -5  -2   2       27.52       38.75      9.31 o 
  -4  -2   2      117.61      144.37     10.81 o 
  -3  -2   2      121.35      150.11      9.23 o 
  -2  -2   2       64.16       75.40      5.69 o 
  -1  -2   2       22.65       23.64      2.68 o 
   0  -2   2      362.41      324.07     12.19 o 
   1  -2   2      232.81      277.81     11.28 o 
   2  -2   2      133.68      149.46      8.12 o 
   3  -2   2      981.05     1194.20     36.72 o 
   4  -2   2        5.94        7.76      4.11 o 
   5  -2   2      327.74      276.67     19.57 o 
   6  -2   2      122.11       98.64     15.56 o 
   7  -2   2       69.50       38.30     12.33 o 
  -7  -1   2       13.29       19.37     11.75 o 
  -6  -1   2      147.69      130.37     30.15 o 
  -5  -1   2        7.01       13.89      6.72 o 
  -4  -1   2      232.75      284.64     13.65 o 
  -3  -1   2       67.04       89.26     10.83 o 
  -2  -1   2      392.98      423.43     14.62 o 
  -1  -1   2      497.98      474.02     14.67 o 
   0  -1   2       66.39       72.13      4.76 o 
   1  -1   2     2249.92     2286.57     95.72 o 
   2  -1   2       77.90       79.75      5.23 o 
   3  -1   2      305.54      326.84     13.09 o 
   4  -1   2       27.12       23.55      5.95 o 
   5  -1   2       72.49       64.00     11.96 o 
   6  -1   2       24.77       23.66     10.23 o 
   7  -1   2        0.04        0.00     10.06 o 
  -7   0   2        7.03       26.87     12.74 o 
  -6   0   2       68.34       73.34     12.14 o 
  -5   0   2       13.21       21.81      7.40 o 
  -4   0   2     2372.88     3065.81     89.15 o 
  -1   0   2     1824.67     1810.72     49.84 o 
   1   0   2      195.97      184.21      7.26 o 
   2   0   2        0.28        1.08      2.43 o 
   3   0   2     1520.62     1325.14     81.44 o 
   4   0   2       15.41       19.12      5.37 o 
   5   0   2      152.05      114.16     13.24 o 
   6   0   2       55.32       49.74     19.44 o 
  -7   1   2       74.49       64.86     14.13 o 
  -6   1   2      364.80      347.23     20.70 o 
  -5   1   2      250.31      262.37     30.30 o 
  -4   1   2     3738.26     4848.36    136.51 o 
  -3   1   2       62.40       69.81      8.86 o 
  -2   1   2     1535.68     1470.58     60.33 o 
  -1   1   2       12.52       15.32      5.69 o 
   0   1   2     1223.84     1090.98     31.23 o 
   1   1   2      421.94      389.66     15.43 o 
   2   1   2        2.74        5.01      2.73 o 
   3   1   2       24.58       26.33      7.82 o 
   4   1   2        5.62       12.52      5.91 o 
   5   1   2      399.17      337.07     20.63 o 
   6   1   2        0.05        8.61     12.23 o 
  -7   2   2       24.61       15.28     10.19 o 
  -6   2   2       91.19      105.33     10.87 o 
  -5   2   2        0.83       10.44      4.96 o 
  -4   2   2       79.92       85.63      8.25 o 
  -3   2   2      210.68      238.56     16.61 o 
  -2   2   2      142.42      149.62     13.24 o 
  -1   2   2      267.98      217.30     13.76 o 
   0   2   2     4135.69     3573.33     98.20 o 
   1   2   2      818.61      745.52     26.71 o 
   2   2   2      176.72      153.87     10.11 o 
   3   2   2      222.67      193.86     13.38 o 
   4   2   2       50.30       47.26     11.18 o 
   5   2   2        9.81        8.17      7.65 o 
   6   2   2        0.05        8.57      9.38 o 
  -7   3   2        0.21       17.26      9.06 o 
  -6   3   2       45.40       45.70      8.84 o 
  -5   3   2       28.08       41.56      8.54 o 
  -4   3   2      129.25      157.13      9.45 o 
  -3   3   2        3.74        4.20      2.97 o 
  -2   3   2      119.77      152.56     12.49 o 
  -1   3   2       12.49       11.23      4.93 o 
   1   3   2        5.11        8.86      5.83 o 
   2   3   2       68.16       59.43      7.48 o 
   3   3   2       50.68       45.31      8.05 o 
   4   3   2       49.82       50.63      9.57 o 
   5   3   2      122.59       92.62     13.88 o 
  -7   4   2       10.41        9.65     21.71 o 
  -6   4   2       27.19       56.04     22.83 o 
  -5   4   2        1.59        8.63      4.72 o 
  -4   4   2     1848.37     1945.23     57.63 o 
  -3   4   2      388.67      442.03     28.52 o 
  -2   4   2      277.62      319.63     20.58 o 
  -1   4   2       17.37       18.82      2.95 o 
   0   4   2       83.61      101.11      6.28 o 
   1   4   2       20.24       31.58      4.94 o 
   2   4   2       41.62       33.86     10.88 o 
   3   4   2        1.39        5.24      7.00 o 
   4   4   2        3.08       12.24     12.41 o 
   5   4   2       41.77       37.67     15.51 o 
  -7   5   2       59.26       76.84     28.42 o 
  -6   5   2      165.02      165.38     36.01 o 
  -5   5   2      289.70      350.73     42.21 o 
  -4   5   2       74.97      104.75     14.03 o 
  -3   5   2       82.73      102.00     13.07 o 
  -2   5   2      926.20     1022.01     75.48 o 
  -1   5   2      262.48      230.79     14.64 o 
   0   5   2      753.07      731.29     23.77 o 
   1   5   2        6.26        5.36      4.30 o 
   2   5   2      103.19      115.57     12.53 o 
   3   5   2        1.25        0.00      5.15 o 
   4   5   2       36.61       31.71      9.78 o 
  -7   6   2      133.92      137.85     36.59 o 
  -6   6   2       66.93       74.36     27.06 o 
  -5   6   2        7.98       17.27     14.88 o 
  -4   6   2        0.28        5.71      7.26 o 
  -3   6   2       83.04      113.99     14.56 o 
  -2   6   2      402.76      299.58     27.77 o 
  -1   6   2      100.77      124.89     14.74 o 
   0   6   2      246.91      259.48     19.00 o 
   1   6   2        7.92        9.87      4.26 o 
   2   6   2      118.57      135.52     18.47 o 
   3   6   2        8.99       14.02      6.72 o 
   4   6   2       40.17       71.73     16.24 o 
  -7   7   2        0.03       24.83     20.83 o 
  -6   7   2        0.06        0.00     14.38 o 
  -5   7   2      199.66      240.24     40.71 o 
  -4   7   2       34.38       83.75     23.68 o 
  -3   7   2      435.59      425.67     46.13 o 
  -1   7   2      219.08      201.44     19.80 o 
   0   7   2       18.89       23.68     12.09 o 
   1   7   2        0.61        0.00      8.09 o 
   2   7   2       23.60       26.56     13.24 o 
   3   7   2        4.58        3.88     14.83 o 
  -6   8   2        0.01        0.00     15.12 o 
  -5   8   2       26.60        3.12     15.53 o 
  -4   8   2       14.92       11.15     13.77 o 
  -3   8   2       56.50       73.04     22.97 o 
  -2   8   2       23.79       34.04     10.16 o 
   0   8   2      174.66      220.01     32.80 o 
   1   8   2       53.29       86.81     22.68 o 
   2   8   2       45.24       88.96     23.56 o 
  -5   9   2       10.87        9.77     17.50 o 
  -4   9   2        4.67        5.94     15.59 o 
  -3   9   2        4.14        8.80     12.83 o 
  -2   9   2        0.08        0.00      8.78 o 
  -1   9   2        3.88        0.00     10.91 o 
   0   9   2        1.23        9.09     12.27 o 
  -4  10   2        5.66        0.00     18.77 o 
  -3  10   2       37.83       74.34     25.42 o 
   1 -11   3        9.75        8.32     12.41 o 
   2 -11   3       43.31       37.09     18.12 o 
   3 -11   3        0.44       15.50     16.59 o 
  -1 -10   3        5.72        8.70      6.20 o 
   0 -10   3        3.63       10.97      5.13 o 
   1 -10   3       28.31       22.18     13.68 o 
   2 -10   3       16.45       18.03     12.03 o 
   3 -10   3       17.37       26.12     16.03 o 
   4 -10   3        0.41        7.85     12.68 o 
  -3  -9   3        0.80        7.84      7.74 o 
  -2  -9   3       17.76       22.31      7.40 o 
  -1  -9   3       25.69       25.81     13.00 o 
   0  -9   3      108.47       99.44      8.85 o 
   1  -9   3       40.92       38.27      6.16 o 
   2  -9   3      153.93      183.29     24.55 o 
   3  -9   3        4.91       12.28      6.59 o 
   4  -9   3       42.35       49.95     19.53 o 
   5  -9   3       57.09       34.62     19.21 o 
  -4  -8   3        0.36        3.63      6.56 o 
  -3  -8   3       19.41       16.49      9.29 o 
  -2  -8   3        8.92        6.92      6.00 o 
  -1  -8   3        3.86        3.33      3.66 o 
   0  -8   3      126.75       45.00     36.18 o 
   1  -8   3        1.03        4.39      3.17 o 
   2  -8   3       33.04       31.93      6.25 o 
   3  -8   3       30.83       20.73      6.51 o 
   4  -8   3      310.49      290.97     21.56 o 
   5  -8   3       46.82       54.82      9.84 o 
   6  -8   3       65.03       33.83     18.91 o 
  -4  -7   3        5.70        3.07      6.72 o 
  -3  -7   3      108.17      120.50     24.06 o 
  -2  -7   3       79.32      108.58     11.27 o 
  -1  -7   3      531.49      524.94     27.14 o 
   0  -7   3      107.87       92.53      7.26 o 
   1  -7   3       11.62        8.60      3.82 o 
   2  -7   3        3.58        5.51      3.45 o 
   3  -7   3       32.90       39.73      7.15 o 
   4  -7   3        2.20       11.38      5.70 o 
   5  -7   3        7.22        0.00      6.49 o 
  -5  -6   3       67.14       79.84     13.23 o 
  -4  -6   3        8.97       21.84      8.57 o 
  -3  -6   3      107.32      109.00     17.52 o 
  -2  -6   3        0.04        1.63      3.44 o 
  -1  -6   3      196.81      209.48     11.65 o 
   0  -6   3      416.55      369.69     14.09 o 
   1  -6   3      627.53      574.77     19.12 o 
   3  -6   3       13.84       15.33      4.63 o 
   4  -6   3      291.18      282.39     15.92 o 
   5  -6   3       31.01       38.52      8.63 o 
   6  -6   3      245.90      195.62     19.03 o 
  -6  -5   3       62.67       38.97     12.10 o 
  -5  -5   3      257.91      256.02     24.69 o 
  -4  -5   3        2.46        1.49      5.37 o 
  -3  -5   3       35.16       46.90      7.49 o 
  -2  -5   3       14.86       18.05      4.16 o 
  -1  -5   3        5.25        8.20      2.92 o 
   0  -5   3        7.98        7.98      2.42 o 
   1  -5   3      573.12      576.37     19.27 o 
   2  -5   3      131.31      157.24      9.38 o 
   3  -5   3        1.25        7.46      4.78 o 
   4  -5   3       69.66       71.23      8.89 o 
   5  -5   3      112.82      103.81     11.79 o 
   6  -5   3      159.47      156.49     24.11 o 
   7  -5   3        0.02       14.28     12.22 o 
  -6  -4   3       18.57       20.84     11.22 o 
  -5  -4   3       15.93       27.84      9.06 o 
  -4  -4   3        5.04       16.83      5.67 o 
  -3  -4   3     1179.22     1159.30     38.02 o 
  -2  -4   3        0.59        2.05      2.51 o 
  -1  -4   3     4050.40     4316.89    243.18 o 
   0  -4   3      742.28      687.20     21.51 o 
   1  -4   3      561.37      586.67     21.38 o 
   2  -4   3        1.19        3.28      3.06 o 
   3  -4   3       17.92       26.08      6.42 o 
   4  -4   3       14.61       10.48      7.46 o 
   5  -4   3       55.04       50.50     15.68 o 
   6  -4   3       47.57       25.28     20.19 o 
   7  -4   3        5.56        1.44     11.64 o 
  -7  -3   3        0.12       17.22      9.93 o 
  -6  -3   3        4.38        1.23      6.96 o 
  -5  -3   3        0.10        2.69      6.13 o 
  -4  -3   3       11.30       12.05      4.78 o 
  -3  -3   3       99.25      125.74      9.11 o 
  -2  -3   3      288.57      263.47     15.63 o 
  -1  -3   3      224.70      240.96      9.45 o 
   0  -3   3        8.18       11.36      2.17 o 
   1  -3   3     4067.40     4651.55    143.82 o 
   2  -3   3      677.88      724.37     26.93 o 
   3  -3   3        9.58       28.25      8.89 o 
   4  -3   3        4.07        4.23      4.72 o 
   5  -3   3        0.32        0.00      7.07 o 
   6  -3   3       36.55       34.88     19.84 o 
   7  -3   3       42.67       26.68     13.60 o 
  -7  -2   3       16.14       13.64     10.28 o 
  -6  -2   3      126.39      156.40     31.84 o 
  -5  -2   3       77.06      106.47     12.47 o 
  -3  -2   3       72.56       91.04      7.38 o 
  -2  -2   3        0.59        0.94      2.23 o 
  -1  -2   3       85.73       88.93      5.39 o 
   0  -2   3       16.60       22.90      2.57 o 
   1  -2   3      127.83      109.25      6.07 o 
   2  -2   3       31.38       36.88      3.91 o 
   3  -2   3      123.22      128.74      9.16 o 
   4  -2   3      646.03      600.28     25.92 o 
   5  -2   3       65.16       62.18     12.56 o 
   6  -2   3      117.05      109.87     16.89 o 
  -7  -1   3        0.18        2.28     12.47 o 
  -6  -1   3       19.94       34.12      9.86 o 
  -5  -1   3        3.23        3.56      5.53 o 
  -4  -1   3      311.56      339.37     15.06 o 
  -3  -1   3      517.33      533.09     18.80 o 
  -2  -1   3        4.02        7.85      2.15 o 
  -1  -1   3     2511.62     2235.65     61.79 o 
   0  -1   3      457.23      349.01     11.33 o 
   1  -1   3     6182.50     5663.43    231.80 o 
   2  -1   3        1.68        4.22      2.57 o 
   3  -1   3       34.38       49.76      6.07 o 
   4  -1   3        0.03        0.00      3.89 o 
   5  -1   3      141.98      128.87     16.64 o 
   6  -1   3       34.39       27.94     12.04 o 
  -7   0   3        0.31        9.95     11.70 o 
  -6   0   3       30.81       69.31     23.62 o 
  -5   0   3        5.36       16.80      9.77 o 
  -4   0   3      606.32      775.54     27.00 o 
  -3   0   3       87.49      121.50      8.72 o 
  -2   0   3      263.96      249.80      9.22 o 
  -1   0   3      134.15      131.52      6.60 o 
   0   0   3        0.17        3.25      1.51 o 
   1   0   3     3099.11     2585.69     72.37 o 
   2   0   3      282.00      258.60     18.29 o 
   3   0   3     1141.58      884.88     33.95 o 
   4   0   3        1.79        0.91      4.83 o 
   5   0   3      134.60      116.53     13.62 o 
   6   0   3        1.03        0.00     12.31 o 
  -7   1   3       19.97        2.18     17.18 o 
  -6   1   3     1071.95     1097.79     38.69 o 
  -5   1   3        2.23        4.24      4.96 o 
  -4   1   3     2857.77     2948.32     95.44 o 
  -3   1   3      256.26      267.54     11.41 o 
  -2   1   3      112.49      114.33      6.45 o 
  -1   1   3      377.56      344.93     19.50 o 
   0   1   3        7.13        8.62      2.20 o 
   1   1   3      826.49      738.11     26.72 o 
   2   1   3       19.60       18.86      7.71 o 
   3   1   3      456.56      358.86     21.37 o 
   4   1   3       46.49       58.99      9.01 o 
   5   1   3        1.30        4.06      7.08 o 
   6   1   3       12.44        0.00     14.91 o 
  -7   2   3       47.00       46.42     12.09 o 
  -6   2   3       35.54       42.17      9.21 o 
  -5   2   3        1.66        5.61      5.95 o 
  -4   2   3       84.15       92.41      8.30 o 
  -3   2   3       55.41       64.11     10.16 o 
  -2   2   3     2775.48     2491.07    196.88 o 
  -1   2   3     1101.57      954.92     46.34 o 
   0   2   3       82.93       81.58      5.21 o 
   1   2   3      822.42      694.01     25.85 o 
   2   2   3       22.42       26.41      5.05 o 
   4   2   3       52.68       49.73      9.25 o 
  -7   3   3        3.11       12.18     23.59 o 
  -6   3   3       15.72       25.65     14.50 o 
  -5   3   3       54.77       50.86      6.71 o 
  -4   3   3       59.04       61.40      6.20 o 
  -3   3   3      100.92       97.67     12.17 o 
  -2   3   3      147.88      178.56     14.59 o 
  -1   3   3        8.67        9.70     10.53 o 
   0   3   3      110.52      140.83      7.38 o 
   1   3   3        0.05        1.28      2.94 o 
   2   3   3        2.62        0.20      3.65 o 
   3   3   3     1028.06      766.68     46.36 o 
   4   3   3        1.05        6.78      7.11 o 
   5   3   3       12.10       10.34      9.22 o 
  -7   4   3       14.96       33.80     27.12 o 
  -6   4   3      185.76      246.72     43.39 o 
  -5   4   3       74.39       88.66     16.77 o 
  -4   4   3      261.01      258.36     20.98 o 
  -3   4   3       16.16       28.30      8.35 o 
  -2   4   3       64.99       69.58     10.81 o 
  -1   4   3        0.54        0.56      5.35 o 
   0   4   3       13.05       13.56      3.15 o 
   1   4   3        4.41        2.77      6.21 o 
   2   4   3      142.68      118.44     10.82 o 
   3   4   3       26.61       20.96      7.06 o 
   4   4   3        7.45       10.53      7.54 o 
  -7   5   3       76.06       71.01     31.09 o 
  -6   5   3       16.69       23.71     20.03 o 
  -5   5   3        1.06        5.13      8.22 o 
  -4   5   3      111.80      133.01     16.19 o 
  -3   5   3      144.84      148.04     16.72 o 
  -2   5   3     1076.69      996.67     92.06 o 
  -1   5   3       56.24       52.48      9.80 o 
   0   5   3      307.84      325.41     12.99 o 
   1   5   3       40.65       46.34      6.92 o 
   2   5   3       85.96       91.17     12.98 o 
   3   5   3      155.12      139.93     18.39 o 
   4   5   3       40.96       34.37     11.06 o 
  -7   6   3       39.87       64.48     32.89 o 
  -6   6   3       85.93       98.63     28.56 o 
  -5   6   3       12.05        0.00     14.15 o 
  -4   6   3        0.70        8.48      7.65 o 
  -3   6   3        1.07        8.91      7.87 o 
  -2   6   3       11.24       14.59      8.84 o 
  -1   6   3       39.15       41.27      9.86 o 
   0   6   3       88.80       76.04     18.03 o 
   1   6   3        1.72        0.00      6.50 o 
   2   6   3        8.47        5.80      9.97 o 
   3   6   3        0.03       12.37      8.67 o 
  -7   7   3      118.53      132.23     36.86 o 
  -6   7   3       38.47       33.33     22.77 o 
  -5   7   3      231.41      278.96     45.21 o 
  -4   7   3      395.55      456.46     51.10 o 
  -3   7   3      378.89      361.70     30.84 o 
  -2   7   3      233.90      284.07     33.30 o 
  -1   7   3        2.16        2.02      6.78 o 
   1   7   3        3.83        9.00      9.62 o 
   2   7   3       16.83       31.59     14.97 o 
  -6   8   3       12.16        6.50     14.68 o 
  -5   8   3       62.77       58.69     23.68 o 
  -4   8   3        1.20        0.00     13.21 o 
  -3   8   3        5.58        4.87      8.23 o 
  -2   8   3      111.02      156.19     19.75 o 
   0   8   3      181.42      243.36     35.59 o 
   1   8   3        6.04       17.50     12.86 o 
  -5   9   3        5.54       28.71     19.41 o 
  -4   9   3        5.49       20.06     17.83 o 
  -3   9   3       53.97       86.63     27.15 o 
  -2   9   3       13.28       21.92     13.94 o 
  -1   9   3        2.36        2.18     13.24 o 
   0   9   3        3.45       11.33     14.00 o 
   1 -11   4        0.09        6.24     13.68 o 
   2 -11   4        0.03       13.74     14.59 o 
   3 -11   4      168.51      128.76     30.06 o 
  -2 -10   4       87.38       95.63     12.36 o 
  -1 -10   4        7.06       10.35      7.04 o 
   1 -10   4        0.06        6.09      4.64 o 
   2 -10   4       77.69       45.69     11.52 o 
   3 -10   4        1.38        2.27      9.44 o 
   4 -10   4        5.85        0.00     14.18 o 
  -3  -9   4       20.00       26.80     11.43 o 
  -2  -9   4       87.59       99.45     13.73 o 
  -1  -9   4        0.47        6.66      4.63 o 
   0  -9   4      195.88      190.87     13.42 o 
   1  -9   4       41.46       12.08     13.03 o 
   2  -9   4       80.16       56.24     11.21 o 
   3  -9   4       42.72       34.29      7.20 o 
   4  -9   4       15.65       10.97      7.43 o 
   5  -9   4        0.79        2.61      7.31 o 
  -4  -8   4       14.73       24.07      8.91 o 
  -3  -8   4        7.95       21.98      8.09 o 
  -2  -8   4       22.73       17.79      6.57 o 
  -1  -8   4       80.28       79.60      7.96 o 
   0  -8   4       16.41       23.31      6.38 o 
   1  -8   4       13.84       11.74      4.34 o 
   3  -8   4        0.89        6.51      5.19 o 
   4  -8   4       65.89       27.98     18.63 o 
   5  -8   4        7.39        7.96      7.45 o 
   6  -8   4        0.92        3.56      8.91 o 
  -5  -7   4        0.02       11.52      8.79 o 
  -4  -7   4       12.13       15.98      6.97 o 
  -3  -7   4      131.76      155.63     21.01 o 
  -2  -7   4      199.34      209.86     11.98 o 
  -1  -7   4       91.06      101.59      8.22 o 
   0  -7   4      101.33      103.59      7.62 o 
   1  -7   4        0.02        0.19      2.79 o 
   2  -7   4      442.28      467.05     20.32 o 
   3  -7   4      223.68      228.36     13.83 o 
   4  -7   4        7.85       10.54      6.45 o 
   5  -7   4      100.78      100.84     12.35 o 
   6  -7   4       47.03       39.01     10.31 o 
  -5  -6   4        0.04       12.18      8.04 o 
  -4  -6   4       22.46       18.34      6.98 o 
  -3  -6   4       71.90       73.76     10.37 o 
  -2  -6   4      244.00      245.46     12.30 o 
  -1  -6   4      144.47      143.50      9.69 o 
   0  -6   4      393.09      394.67     14.79 o 
   1  -6   4       40.66       43.54      4.89 o 
   2  -6   4      716.60      767.04     29.47 o 
   3  -6   4       48.41       53.55      8.55 o 
   4  -6   4      656.50      592.98     27.57 o 
   5  -6   4      146.41      140.57     14.41 o 
   6  -6   4       58.49       50.87     13.86 o 
  -6  -5   4        1.31        2.29      7.77 o 
  -5  -5   4      173.59      157.52     16.77 o 
  -4  -5   4        0.45       10.78      5.07 o 
  -3  -5   4      405.09      398.32     17.03 o 
  -2  -5   4       14.52       14.29      3.75 o 
  -1  -5   4        0.21        2.16      2.48 o 
   0  -5   4       80.54       83.61      5.83 o 
   1  -5   4      274.98      255.09     10.21 o 
   2  -5   4        1.09        3.49      3.82 o 
   3  -5   4       95.24      120.19     11.49 o 
   4  -5   4       87.55       85.56     10.79 o 
   5  -5   4       41.88       38.18      8.98 o 
   6  -5   4       12.33       38.01     12.68 o 
  -6  -4   4        0.28        5.96      8.03 o 
  -5  -4   4      368.76      411.58     23.58 o 
  -4  -4   4       33.85       36.61      9.46 o 
  -3  -4   4     1455.77     1464.92     53.91 o 
  -2  -4   4      371.61      406.28     23.21 o 
  -1  -4   4     2255.14     2269.85     64.51 o 
   0  -4   4        0.53        1.61      1.60 o 
   1  -4   4        6.37        9.29      2.17 o 
   2  -4   4      216.60      260.13     13.21 o 
   3  -4   4       35.37       47.02      7.48 o 
   4  -4   4      555.82      560.96     27.29 o 
   5  -4   4       22.47       20.82     22.65 o 
   6  -4   4        4.09        5.97     10.81 o 
  -6  -3   4        2.01        7.84      7.58 o 
  -5  -3   4       91.25       91.83     11.78 o 
  -4  -3   4       39.21       48.06      7.72 o 
  -3  -3   4      785.58      874.44     39.62 o 
  -2  -3   4      249.36      258.55     21.52 o 
  -1  -3   4     2143.80     1979.58     56.41 o 
   0  -3   4      653.17      574.15     18.17 o 
   1  -3   4      114.05      102.43     10.45 o 
   2  -3   4        4.51        6.00      3.68 o 
   3  -3   4      260.97      255.44     27.63 o 
   4  -3   4       79.69       75.33     10.11 o 
   5  -3   4        0.41        0.00      8.81 o 
   6  -3   4       65.08       86.94     15.36 o 
  -7  -2   4        1.90        0.00      9.63 o 
  -6  -2   4        1.55        8.32      7.95 o 
  -5  -2   4       92.49      122.83     11.02 o 
  -4  -2   4        1.41        2.63      3.90 o 
  -3  -2   4       45.22       48.10      5.55 o 
  -2  -2   4      120.20      132.87      7.34 o 
  -1  -2   4     2027.88     1929.67     54.65 o 
   0  -2   4       63.77       66.74      4.53 o 
   1  -2   4      393.00      454.48     16.52 o 
   2  -2   4      576.36      642.44     21.24 o 
   3  -2   4      518.71      545.88     29.18 o 
   4  -2   4       28.23       27.13      9.38 o 
   5  -2   4       25.54       26.02      9.75 o 
   6  -2   4       57.22       64.87     15.05 o 
  -7  -1   4        1.95       11.53      9.87 o 
  -6  -1   4       39.87       68.91     11.89 o 
  -5  -1   4       70.53       97.99      9.90 o 
  -4  -1   4       67.51       83.78      7.81 o 
  -3  -1   4      289.79      342.53     15.15 o 
  -2  -1   4       83.89       99.68      5.56 o 
  -1  -1   4     4174.77     3896.26    107.05 o 
   0  -1   4      265.61      210.20      8.18 o 
   1  -1   4       16.40        8.65      4.40 o 
   2  -1   4      366.50      353.95     19.78 o 
   3  -1   4      257.40      231.40     16.19 o 
   4  -1   4      243.18      213.94     15.01 o 
   5  -1   4       79.81       81.17     15.25 o 
   6  -1   4        0.79       20.18     10.00 o 
  -7   0   4        0.13        0.00     10.96 o 
  -6   0   4       10.24       17.09      7.41 o 
  -5   0   4       33.46       49.14      7.40 o 
  -3   0   4       50.96       48.34      4.66 o 
  -2   0   4       99.97      128.85      5.99 o 
  -1   0   4       17.88       19.78      2.61 o 
   0   0   4        6.69        8.29      2.33 o 
   1   0   4      652.66      496.61     17.00 o 
   2   0   4      414.07      379.72     17.33 o 
   3   0   4       21.25       26.95      5.80 o 
   4   0   4       95.55      114.58     12.22 o 
   5   0   4        5.45        0.00     13.18 o 
  -7   1   4        0.02        0.00     12.01 o 
  -6   1   4     1295.45     1738.41     73.74 o 
  -5   1   4      183.21      202.50     13.85 o 
  -4   1   4       44.60       44.67      5.33 o 
  -3   1   4       51.60       51.08      4.75 o 
  -2   1   4      332.79      285.07     18.79 o 
  -1   1   4     5412.30     4445.03    122.04 o 
   0   1   4      325.89      333.15     12.15 o 
   1   1   4       42.48       43.23      4.74 o 
   2   1   4       82.23       93.06     11.49 o 
   3   1   4       73.01       66.23     12.23 o 
   4   1   4       62.75       60.06      9.98 o 
   5   1   4       10.44        0.00      7.00 o 
  -7   2   4        1.00        0.00     13.48 o 
  -6   2   4       36.25       32.00     12.12 o 
  -5   2   4        2.03        6.56      5.31 o 
  -4   2   4      602.68      563.81     19.37 o 
  -3   2   4     1011.63      941.66     48.91 o 
  -2   2   4      261.09      238.30     17.27 o 
  -1   2   4     1050.77      922.96     46.22 o 
   0   2   4      615.95      544.79     18.25 o 
   1   2   4     1372.43     1141.88     39.68 o 
   2   2   4       26.83       29.20      5.55 o 
   3   2   4      162.32      125.14     11.39 o 
   4   2   4      101.70      100.59     12.41 o 
   5   2   4        0.26        7.80      8.54 o 
  -6   3   4      189.56      142.30     18.66 o 
  -5   3   4       22.22       21.05      8.20 o 
  -4   3   4      137.24      136.42     16.48 o 
  -3   3   4        5.97        8.44      6.04 o 
  -2   3   4       27.32       29.03      8.18 o 
  -1   3   4      246.91      238.49     17.12 o 
   0   3   4       82.69       65.55      5.42 o 
   1   3   4      924.24      781.07     29.44 o 
   2   3   4      166.21      120.89     15.48 o 
   3   3   4        0.95        0.00      4.48 o 
   4   3   4        6.81       15.23      7.06 o 
  -7   4   4        0.22        0.00     23.74 o 
  -6   4   4       70.02       53.42     11.76 o 
  -5   4   4       32.86       28.23      9.87 o 
  -4   4   4       44.83       37.95     10.66 o 
  -3   4   4        6.86        9.95      7.30 o 
  -2   4   4       42.65       52.99     14.99 o 
  -1   4   4       68.41       74.15     11.50 o 
   0   4   4       88.37       92.21     18.28 o 
   1   4   4      384.83      331.31     16.64 o 
   2   4   4       61.48       57.89      8.33 o 
   3   4   4       27.96       24.46      7.34 o 
   4   4   4        3.61        3.91      8.09 o 
  -7   5   4        1.19        8.97     23.21 o 
  -6   5   4        3.70        6.94     20.65 o 
  -5   5   4       48.74       41.71     15.03 o 
  -4   5   4      130.87      167.89     36.26 o 
  -3   5   4       91.32       78.93     22.99 o 
  -2   5   4       51.80       61.92     15.68 o 
  -1   5   4        2.36       11.45      5.42 o 
   0   5   4        3.27        0.00      7.15 o 
   1   5   4      706.80      659.66     56.45 o 
   2   5   4       79.84       93.52     21.00 o 
   3   5   4      252.52      227.28     17.87 o 
  -7   6   4       11.29       18.71     21.74 o 
  -6   6   4       38.97       53.48     24.03 o 
  -5   6   4       23.29       27.55     10.76 o 
  -4   6   4      167.15      146.64     30.09 o 
  -3   6   4       12.27        9.63      7.92 o 
  -2   6   4       17.41       22.76     11.21 o 
  -1   6   4       76.48      104.23     14.60 o 
   0   6   4       39.65       54.10     16.80 o 
   1   6   4       11.78       15.18     11.33 o 
   2   6   4        0.69        0.94      8.59 o 
   3   6   4       46.63       39.62     20.33 o 
  -6   7   4      141.23      109.75     31.92 o 
  -5   7   4      223.21      210.48     40.36 o 
  -4   7   4      329.78      341.55     43.42 o 
  -3   7   4       15.82       14.70      8.87 o 
  -2   7   4      198.48      229.12     58.22 o 
  -1   7   4       65.58      121.40     24.50 o 
   0   7   4       44.40       61.36     18.41 o 
   1   7   4       12.45       35.77     16.53 o 
   2   7   4       34.19       25.21     17.77 o 
  -6   8   4       16.59       37.45     24.95 o 
  -5   8   4       51.92       69.19     27.45 o 
  -4   8   4        7.11       15.44     15.21 o 
  -3   8   4       60.27       90.84     24.90 o 
  -2   8   4      112.27      141.32     27.80 o 
  -1   8   4        0.32        0.00     11.74 o 
   0   8   4        7.15       16.03     13.03 o 
  -4   9   4       33.05       35.86     22.12 o 
  -3   9   4        0.00        0.00      9.97 o 
  -2   9   4       39.05       54.30     23.30 o 
   0 -11   5        0.33        9.73      5.94 o 
   2 -11   5       37.72       22.76      6.67 o 
  -2 -10   5       20.71       40.42     13.96 o 
  -1 -10   5       17.05       14.78      8.89 o 
   0 -10   5       24.07       21.53      8.64 o 
   2 -10   5        8.12        7.45      5.43 o 
   4 -10   5        8.44        7.36      9.19 o 
  -3  -9   5        5.44       13.96      9.18 o 
  -2  -9   5        0.07        7.33      5.68 o 
  -1  -9   5        0.00        1.12      4.35 o 
   0  -9   5        2.37        1.51      3.90 o 
   1  -9   5      206.89      239.86     30.21 o 
   2  -9   5       15.06       15.28      5.55 o 
   3  -9   5       72.43       70.19     12.66 o 
   4  -9   5        4.98        0.00     12.32 o 
   5  -9   5      119.75       80.59     32.03 o 
  -4  -8   5       46.57       71.00     12.44 o 
  -3  -8   5        0.55        9.81      6.73 o 
  -2  -8   5      244.33      222.17     17.33 o 
  -1  -8   5       36.89       30.18      6.95 o 
   0  -8   5        9.50       17.88      4.56 o 
   1  -8   5       39.33       47.04      8.44 o 
   2  -8   5       20.04       14.94      6.75 o 
   3  -8   5       93.40       85.82     21.32 o 
   4  -8   5       18.08       20.30      7.61 o 
   5  -8   5        1.16        0.00      9.10 o 
  -5  -7   5       58.21       76.89     15.60 o 
  -4  -7   5      167.92      196.83     31.03 o 
  -3  -7   5       17.14       14.90      7.31 o 
  -2  -7   5      242.07      235.76     13.09 o 
  -1  -7   5      158.45      142.28      9.58 o 
   0  -7   5      534.57      466.81     18.50 o 
   1  -7   5       77.52       78.29      7.79 o 
   2  -7   5      209.65      199.00     13.40 o 
   3  -7   5       52.86       37.80      7.69 o 
   4  -7   5       19.73       20.08      7.87 o 
   5  -7   5       62.55       66.39     11.35 o 
   6  -7   5       15.07       45.44     14.62 o 
  -5  -6   5       22.28       25.38      9.23 o 
  -4  -6   5       39.16       40.22      8.78 o 
  -3  -6   5      277.57      266.27     13.89 o 
  -2  -6   5       26.21       33.51      5.66 o 
  -1  -6   5       41.32       57.76      6.25 o 
   0  -6   5      100.66      108.91      7.40 o 
   1  -6   5       48.26       57.01      6.57 o 
   2  -6   5      358.38      365.82     17.76 o 
   3  -6   5      252.16      280.75     16.39 o 
   4  -6   5      384.97      388.96     24.30 o 
   5  -6   5      299.77      258.24     18.56 o 
   6  -6   5       33.64       31.14     14.42 o 
  -6  -5   5        0.66       11.96      8.44 o 
  -5  -5   5       29.29       42.17      9.60 o 
  -4  -5   5       64.27       74.41     10.14 o 
  -3  -5   5       23.38       28.86      6.12 o 
  -2  -5   5      193.73      254.08     24.61 o 
  -1  -5   5        3.56        1.11      2.88 o 
   0  -5   5      491.87      463.24     16.29 o 
   1  -5   5      285.49      256.02     12.47 o 
   2  -5   5      104.11      139.74     11.35 o 
   3  -5   5        0.19        0.00      6.05 o 
   4  -5   5        0.08       10.22      6.65 o 
   5  -5   5        1.07       13.83     10.17 o 
   6  -5   5       41.85       62.77     15.78 o 
  -6  -4   5       23.28       36.49      9.84 o 
  -5  -4   5        2.02        9.81      6.50 o 
  -4  -4   5      275.43      299.36     14.98 o 
  -3  -4   5      441.47      489.63     27.36 o 
  -2  -4   5      308.95      317.65     13.09 o 
  -1  -4   5      101.27      115.36      7.34 o 
   0  -4   5     1110.95     1027.16     31.19 o 
   1  -4   5       12.84       14.44      2.87 o 
   2  -4   5     1465.89     1679.78     57.41 o 
   3  -4   5       11.58       30.05      7.84 o 
   4  -4   5       39.66       51.05      9.95 o 
   5  -4   5       23.63       15.48     11.50 o 
   6  -4   5        0.37        0.00     10.50 o 
  -7  -3   5      196.70      231.13     37.06 o 
  -6  -3   5       39.49       36.44      9.39 o 
  -5  -3   5      997.58     1032.56     36.37 o 
  -4  -3   5        8.17        8.90      4.24 o 
  -3  -3   5       26.46       25.99      7.44 o 
  -2  -3   5      532.40      544.15     18.95 o 
  -1  -3   5        0.79        3.97      2.31 o 
   0  -3   5       55.07       59.43      4.85 o 
   1  -3   5       12.71       15.97      3.11 o 
   2  -3   5        0.63        6.44      2.95 o 
   3  -3   5       73.54       80.61     13.15 o 
   4  -3   5      198.85      223.10     38.59 o 
   5  -3   5       24.72       21.04     15.34 o 
  -7  -2   5       97.90      115.46     16.29 o 
  -6  -2   5       37.78       49.37      9.88 o 
  -5  -2   5       33.73       39.86      7.05 o 
  -4  -2   5        3.61        0.12      3.98 o 
  -3  -2   5     2377.18     2489.33     72.22 o 
  -1  -2   5       46.86       33.31      4.11 o 
   0  -2   5      138.34      164.83      8.61 o 
   2  -2   5        0.04        5.94      3.15 o 
   3  -2   5       41.39       52.65      8.57 o 
   4  -2   5       15.25       24.30     21.37 o 
   5  -2   5        1.37       12.32      9.07 o 
   6  -2   5        1.12        0.00     10.47 o 
  -6  -1   5        2.15        5.11      5.98 o 
  -5  -1   5       28.84       33.34      6.18 o 
  -4  -1   5      153.42      155.51      9.32 o 
  -3  -1   5      842.58      844.13     29.09 o 
  -2  -1   5       23.59       25.83      3.40 o 
  -1  -1   5      895.93      782.18     24.04 o 
   0  -1   5      614.32      534.40     19.74 o 
   1  -1   5     1804.51     1571.49     46.65 o 
   2  -1   5      759.56      645.62     23.11 o 
   3  -1   5       34.75       47.11      7.45 o 
   4  -1   5       47.37       68.85     13.15 o 
   5  -1   5       54.12       67.53     14.71 o 
  -7   0   5       41.42       66.83     13.39 o 
  -6   0   5       11.36       21.18      6.40 o 
  -5   0   5       51.01       65.16      8.89 o 
  -4   0   5       17.91       25.76      4.67 o 
  -3   0   5      630.55      579.79     19.28 o 
  -2   0   5       10.12       16.67      3.44 o 
  -1   0   5      485.00      414.73     14.95 o 
   0   0   5       95.29       90.17      6.52 o 
   1   0   5      205.49      204.52      9.65 o 
   2   0   5       13.80       22.16      5.36 o 
   3   0   5      100.06       94.96     10.17 o 
   4   0   5      536.49      405.35     21.35 o 
   5   0   5       51.96       47.43     27.33 o 
  -7   1   5       27.71       40.80     19.65 o 
  -6   1   5       13.96       22.46      8.95 o 
  -5   1   5       74.15       77.58      7.79 o 
  -4   1   5       36.28       36.35      4.53 o 
  -3   1   5     1509.01     1384.47     40.77 o 
  -2   1   5       24.34       26.31      4.22 o 
   0   1   5       51.47       59.45      6.20 o 
   1   1   5       18.60       17.59      3.71 o 
   2   1   5       35.83       65.36     24.27 o 
   3   1   5       11.91       15.36      5.42 o 
   4   1   5      297.92      225.44     16.66 o 
   5   1   5        6.64        7.79      9.84 o 
  -7   2   5       17.38       14.18     14.63 o 
  -6   2   5        0.32        0.00      8.69 o 
  -5   2   5       85.60       88.42     14.50 o 
  -4   2   5       12.79       16.70      7.60 o 
  -3   2   5        1.49        0.00      9.24 o 
  -2   2   5       12.23       19.92      7.16 o 
  -1   2   5      375.69      331.97     15.04 o 
   0   2   5      139.34      147.08      8.10 o 
   1   2   5      243.40      192.67     11.69 o 
   2   2   5       43.04       40.80      6.99 o 
   3   2   5        0.78        2.22      4.47 o 
   4   2   5      108.23      104.22     15.07 o 
  -7   3   5        0.18        0.08     10.20 o 
  -6   3   5      144.94      131.21     18.20 o 
  -5   3   5      102.93       95.06     15.99 o 
  -4   3   5      250.63      247.33     20.28 o 
  -3   3   5      997.27      908.47     48.85 o 
  -2   3   5      240.62      226.77     18.01 o 
  -1   3   5       10.96        2.77      5.94 o 
   0   3   5       28.14       31.83      4.27 o 
   1   3   5       27.82       32.16      5.74 o 
   2   3   5      117.12       96.73      9.75 o 
   3   3   5       37.49       33.26      7.37 o 
   4   3   5       13.63        9.58      7.83 o 
  -7   4   5        7.97        6.82     17.21 o 
  -6   4   5       13.10       10.85     14.66 o 
  -5   4   5       48.85       45.36     11.76 o 
  -4   4   5       18.73       18.22      8.66 o 
  -3   4   5      137.00      121.91     16.22 o 
  -2   4   5      474.33      438.89     28.14 o 
  -1   4   5      956.54      822.38     44.53 o 
   0   4   5      125.31      116.20     20.36 o 
   1   4   5        1.50       16.65     10.27 o 
   2   4   5      123.85       91.62     12.39 o 
   3   4   5       43.30       44.84      9.43 o 
  -7   5   5        0.55        7.15     25.80 o 
  -6   5   5       12.80       13.94     12.80 o 
  -5   5   5       50.32       47.61     12.55 o 
  -4   5   5      140.58      138.35     18.27 o 
  -3   5   5        7.72       13.79      8.04 o 
  -2   5   5       18.72       23.59      9.12 o 
  -1   5   5      245.81      261.01     28.12 o 
   0   5   5      359.94      313.32     34.21 o 
   1   5   5      235.36      160.44     27.65 o 
   2   5   5        7.64        3.77     10.18 o 
   3   5   5      112.80      105.96     25.89 o 
  -7   6   5       28.08       16.38     21.00 o 
  -6   6   5       49.65       58.98     25.36 o 
  -5   6   5        6.29        0.00      8.64 o 
  -4   6   5        1.60       12.15     10.30 o 
  -3   6   5        0.32        0.00      6.74 o 
  -2   6   5        0.13        3.77      6.49 o 
  -1   6   5       95.08      115.93     22.27 o 
   0   6   5        0.01        0.00      8.06 o 
   1   6   5       31.94       45.98     16.94 o 
   2   6   5        0.53        0.00     10.56 o 
  -6   7   5       21.92        5.32     19.06 o 
  -5   7   5        2.53        4.77     15.41 o 
  -4   7   5       39.01       49.83     14.30 o 
  -3   7   5        0.01        0.00      7.33 o 
  -2   7   5        0.04       10.10      8.46 o 
  -1   7   5      191.19      195.94     30.53 o 
   0   7   5       49.09       51.63     18.94 o 
   1   7   5       25.24       21.80     14.59 o 
  -5   8   5        0.66        5.71     16.65 o 
  -4   8   5        3.27        1.04      9.15 o 
  -3   8   5       34.87       31.72     15.00 o 
  -2   8   5        1.49        0.00     12.27 o 
  -1   8   5       10.17       32.06     13.91 o 
   1 -11   6        8.11        2.51      5.40 o 
  -2 -10   6       50.49       65.31     23.37 o 
   2 -10   6        0.02        2.29      5.39 o 
   3 -10   6       25.12       16.72      7.34 o 
  -3  -9   6        3.61        6.96      7.08 o 
  -2  -9   6        1.68        2.39      5.06 o 
  -1  -9   6       13.26       21.07      5.74 o 
   0  -9   6       31.39       28.07      5.96 o 
   1  -9   6       16.08       12.32      4.87 o 
   2  -9   6       16.06       14.84      5.68 o 
   3  -9   6       99.34       71.65     29.94 o 
   4  -9   6        2.08        0.00      7.18 o 
  -4  -8   6       37.39       53.36     16.68 o 
  -3  -8   6        1.13        2.82      5.92 o 
  -2  -8   6        2.35        2.55      4.73 o 
  -1  -8   6       36.84       40.04      6.31 o 
   0  -8   6        0.96        5.37      3.91 o 
   1  -8   6        8.23        8.31      4.33 o 
   2  -8   6       13.78       17.39      5.97 o 
   3  -8   6       20.40       31.09      7.20 o 
   4  -8   6        1.03        5.43      7.38 o 
   5  -8   6        1.24        1.35      8.57 o 
  -5  -7   6        0.05        0.00      7.25 o 
  -4  -7   6       10.88       26.06      8.43 o 
  -3  -7   6        0.04        6.18      4.97 o 
  -2  -7   6       80.32       95.76     10.21 o 
  -1  -7   6      284.98      262.54     16.80 o 
   0  -7   6      392.67      333.57     15.66 o 
   1  -7   6      111.78       94.14      8.82 o 
   2  -7   6        8.72       15.27      5.62 o 
   3  -7   6        5.87        6.70      6.22 o 
   4  -7   6       11.90       16.62      8.07 o 
   5  -7   6        1.71        9.21      8.41 o 
  -5  -6   6        0.01        0.00      8.51 o 
  -4  -6   6      119.40      137.01     14.42 o 
  -3  -6   6       51.52       52.37      7.58 o 
  -2  -6   6       11.79       13.28      4.08 o 
  -1  -6   6       19.10       15.86      3.80 o 
   0  -6   6       16.81       24.39      3.99 o 
   1  -6   6      372.26      353.22     16.33 o 
   2  -6   6      809.27      866.14     34.18 o 
   3  -6   6      686.84      738.98     32.04 o 
   4  -6   6       34.47       32.23      8.40 o 
   5  -6   6      117.47      146.28     21.60 o 
  -6  -5   6       59.23       89.08     12.93 o 
  -5  -5   6       71.36       99.54     12.99 o 
  -4  -5   6      245.87      282.40     14.52 o 
  -3  -5   6      197.91      210.31     16.30 o 
  -2  -5   6      340.87      339.51     14.24 o 
  -1  -5   6        0.41        6.41      2.92 o 
   0  -5   6      489.44      420.42     17.20 o 
   1  -5   6        7.52       17.78      7.90 o 
   2  -5   6      234.31      231.77     13.38 o 
   3  -5   6       60.31       74.71     10.95 o 
   4  -5   6        5.99        7.54      7.27 o 
   5  -5   6        6.06       21.17     11.74 o 
  -6  -4   6       62.97       94.70     24.49 o 
  -5  -4   6      370.97      342.47     19.81 o 
  -4  -4   6        9.19       10.49      4.54 o 
  -3  -4   6       79.77       91.19      9.19 o 
  -2  -4   6      217.14      224.19     10.51 o 
  -1  -4   6      114.63      133.40      7.36 o 
   0  -4   6      478.19      467.69     16.55 o 
   1  -4   6        6.89        9.14      3.11 o 
   2  -4   6      448.75      533.61     23.47 o 
   3  -4   6       38.96       50.78      8.75 o 
   4  -4   6       18.59        6.25      9.98 o 
   5  -4   6       28.96       42.78     13.22 o 
  -7  -3   6       98.08      127.94     16.89 o 
  -6  -3   6       26.01       41.75      9.57 o 
  -5  -3   6       29.68       35.91      6.49 o 
  -4  -3   6       51.59       37.65      8.59 o 
  -3  -3   6       46.44       55.05      6.54 o 
  -2  -3   6      182.03      185.31     10.54 o 
  -1  -3   6       31.39       41.45      4.69 o 
   0  -3   6      391.38      365.17     13.80 o 
   1  -3   6       13.39       15.16      3.39 o 
   2  -3   6      108.57      144.67     12.25 o 
   3  -3   6       33.43       42.16      8.26 o 
   4  -3   6      225.65      250.88     24.34 o 
   5  -3   6       10.91       20.56     11.98 o 
  -7  -2   6      103.00      108.25     14.61 o 
  -6  -2   6       45.81       49.42      8.44 o 
  -5  -2   6      176.00      184.10     12.54 o 
  -4  -2   6      115.46      120.86      9.08 o 
  -3  -2   6       43.70       54.39      5.97 o 
  -2  -2   6      427.83      400.64     14.65 o 
  -1  -2   6       44.41       73.14      9.27 o 
   0  -2   6        7.25        3.38      2.41 o 
   1  -2   6        7.69        7.24      3.26 o 
   2  -2   6      183.26      175.82     11.28 o 
   3  -2   6       27.41       36.61     10.42 o 
   4  -2   6        0.12        0.00     10.90 o 
   5  -2   6        0.30        3.20     23.50 o 
  -7  -1   6       43.52       55.12     12.50 o 
  -6  -1   6        8.49       14.14      6.87 o 
  -5  -1   6       13.42        8.93      4.55 o 
  -4  -1   6      146.16      141.82      8.63 o 
  -3  -1   6      158.15      179.60     12.48 o 
  -2  -1   6      533.11      559.65     18.70 o 
  -1  -1   6      770.82      684.39     22.09 o 
   0  -1   6     1193.19      986.39     30.86 o 
   1  -1   6        2.28        6.06      3.11 o 
   2  -1   6      230.03      221.03     11.80 o 
   3  -1   6        1.23        0.88      4.70 o 
   4  -1   6       10.45       17.03      9.91 o 
   5  -1   6        0.07        5.51     10.49 o 
  -7   0   6       56.46       67.24     30.18 o 
  -6   0   6       10.82        8.53      9.90 o 
  -5   0   6      637.67      591.09     23.85 o 
  -4   0   6       81.70       86.46      7.03 o 
  -3   0   6      109.70      113.92      6.42 o 
  -2   0   6       16.40       22.57      4.78 o 
  -1   0   6       37.26       45.43      6.09 o 
   0   0   6      126.99      149.48      9.03 o 
   1   0   6       56.72       68.57      6.86 o 
   2   0   6      258.05      261.78     14.92 o 
   3   0   6        3.31       14.45      5.64 o 
   4   0   6      524.70      462.87     29.30 o 
   5   0   6       45.94       47.12     18.71 o 
  -7   1   6       25.03        7.55     13.86 o 
  -6   1   6      104.55       75.18     17.14 o 
  -5   1   6      170.12      142.62     20.33 o 
  -4   1   6       11.47       16.81      8.17 o 
  -3   1   6      737.81      629.54     20.47 o 
  -2   1   6       25.39       25.25      3.45 o 
  -1   1   6      446.65      385.56     14.17 o 
   0   1   6       63.87       67.47      6.98 o 
   1   1   6      114.26      116.82      9.97 o 
   2   1   6      555.46      589.36     30.65 o 
   3   1   6      125.63      111.01     12.51 o 
   4   1   6      136.31      132.04     13.48 o 
  -7   2   6        2.46        0.00     15.40 o 
  -6   2   6       28.69       12.84     10.35 o 
  -5   2   6       54.34       52.11     13.44 o 
  -4   2   6        0.91        0.00      5.87 o 
  -3   2   6       59.37       67.39     12.63 o 
  -2   2   6        8.52        6.06      6.12 o 
  -1   2   6      707.70      650.78     36.81 o 
   0   2   6       21.69       21.69      4.33 o 
   1   2   6       23.48       23.22      5.57 o 
   2   2   6        3.08        8.04      5.94 o 
   3   2   6       39.65       45.94      9.07 o 
   4   2   6       16.76       12.28      7.10 o 
  -7   3   6       71.22       64.77     15.90 o 
  -6   3   6      110.20       82.00     16.40 o 
  -5   3   6      315.89      274.80     25.95 o 
  -4   3   6       74.56       57.56     17.41 o 
  -3   3   6       37.24       35.30     15.86 o 
  -2   3   6        0.46        8.81      6.60 o 
  -1   3   6       43.57       57.22     10.83 o 
   0   3   6        5.18       16.53      8.12 o 
   1   3   6       33.72       33.98      6.07 o 
   2   3   6        9.57       16.97      5.67 o 
   3   3   6        0.60        5.44      6.93 o 
  -7   4   6        1.49        0.00     10.14 o 
  -6   4   6        0.08        4.27      9.28 o 
  -5   4   6        0.45        3.34      7.77 o 
  -4   4   6       14.76       19.33      8.96 o 
  -3   4   6      220.91      200.98     20.04 o 
  -2   4   6        5.22        9.46      7.00 o 
  -1   4   6       80.19       89.02     26.72 o 
   0   4   6        3.36        4.56      7.41 o 
   1   4   6       17.17       15.36     11.21 o 
   2   4   6       14.21       10.88     10.62 o 
   3   4   6       17.40       20.59     14.27 o 
  -6   5   6        0.45        1.23      9.94 o 
  -5   5   6       73.92       76.25     28.00 o 
  -4   5   6       60.59       66.61     15.48 o 
  -3   5   6        0.00        0.12      7.20 o 
  -2   5   6        0.00        2.48      6.09 o 
  -1   5   6      134.10      116.96     21.06 o 
   0   5   6       33.29       22.44     12.97 o 
   1   5   6      324.58      347.11     40.36 o 
   2   5   6       10.68       11.59     12.71 o 
  -5   6   6       27.29       23.83     15.24 o 
  -4   6   6       86.51      105.73     19.06 o 
  -3   6   6      130.35      152.02     25.56 o 
  -2   6   6      207.20      217.74     37.06 o 
  -1   6   6      148.66      156.03     25.97 o 
   0   6   6       41.35       52.10     18.71 o 
  -6   7   6       54.83       37.27     24.68 o 
  -5   7   6        0.59        8.18      9.62 o 
  -4   7   6       30.71       37.46     12.06 o 
  -3   7   6       58.68       55.65     22.72 o 
  -2   7   6      104.18       97.02     22.18 o 
  -1   7   6        2.27       14.91     13.77 o 
   0   7   6       17.32       12.83     12.68 o 
  -4   8   6        7.53        1.95     10.43 o 
  -3   8   6       11.27       13.44     13.12 o 
  -2   8   6        0.02        0.00     12.59 o 
  -1 -10   7      102.04       66.40      9.65 o 
   0 -10   7        1.49        0.00      5.14 o 
   1 -10   7       44.86       24.45      6.26 o 
   2 -10   7        0.74        8.52      5.89 o 
  -3  -9   7        6.80       26.63      8.63 o 
  -2  -9   7        3.94       11.51      5.93 o 
  -1  -9   7        0.01        1.49      5.07 o 
   0  -9   7        4.49        6.52      4.74 o 
   1  -9   7       39.26       24.82      7.58 o 
   2  -9   7        0.07        6.63      6.63 o 
   3  -9   7       18.84       13.68      7.57 o 
   4  -9   7        0.08        0.23      7.57 o 
  -4  -8   7       21.94       25.54      9.81 o 
  -3  -8   7       18.82        7.49      6.21 o 
  -2  -8   7       61.08       64.19     13.26 o 
  -1  -8   7       66.26       50.25      7.70 o 
   0  -8   7        2.61        3.98      4.60 o 
   1  -8   7       76.79       57.18      9.08 o 
   2  -8   7        1.78        8.63      7.14 o 
   3  -8   7       50.45       51.36     16.45 o 
   4  -8   7       39.26       25.24     12.81 o 
  -5  -7   7        1.04        8.60      7.74 o 
  -4  -7   7       20.02       17.32      7.99 o 
  -3  -7   7       39.25       45.92      7.65 o 
  -2  -7   7      195.79      166.11     16.87 o 
  -1  -7   7       99.20       87.02      8.06 o 
   0  -7   7       43.71       43.46      6.72 o 
   1  -7   7        5.89        1.73      4.20 o 
   2  -7   7       18.55       28.09      6.77 o 
   3  -7   7       38.52       52.28      9.70 o 
   4  -7   7        0.03        0.00      7.11 o 
   5  -7   7       90.13       73.27     43.33 o 
  -5  -6   7        0.14        0.00      7.90 o 
  -4  -6   7       20.08       27.56      6.72 o 
  -3  -6   7       10.24       14.53      5.11 o 
  -2  -6   7      105.64      106.23      8.92 o 
  -1  -6   7        4.86        8.79      5.97 o 
   0  -6   7      433.44      353.80     16.39 o 
   1  -6   7      743.89      695.65     28.18 o 
   2  -6   7       13.31       19.48      6.06 o 
   3  -6   7      290.59      355.70     19.94 o 
   4  -6   7       35.88       36.71      9.87 o 
   5  -6   7       45.66       73.19     20.64 o 
  -6  -5   7       11.85       31.37      9.33 o 
  -5  -5   7        5.20       16.99      6.71 o 
  -4  -5   7       87.09       79.28      8.97 o 
  -3  -5   7       31.44       26.93      5.36 o 
  -2  -5   7      508.20      454.32     17.61 o 
  -1  -5   7      143.21      150.48      8.63 o 
   0  -5   7     1046.68      965.09     30.88 o 
   1  -5   7      347.18      339.67     16.51 o 
   2  -5   7        1.33        0.00      4.85 o 
   3  -5   7       17.78       33.57      8.61 o 
   4  -5   7        0.01        4.75      9.49 o 
   5  -5   7       28.11       50.34     15.22 o 
  -6  -4   7       33.91       19.29      8.50 o 
  -5  -4   7        4.51       12.97      6.20 o 
  -4  -4   7       16.64       23.27      5.42 o 
  -3  -4   7       16.04       12.61      4.23 o 
  -2  -4   7        6.28        0.58      3.32 o 
  -1  -4   7        6.30        7.25      3.23 o 
   0  -4   7      509.82      434.22     16.12 o 
   1  -4   7       33.61       49.60      9.30 o 
   2  -4   7        0.76        5.84      5.46 o 
   3  -4   7       70.34      102.59     12.56 o 
   4  -4   7       44.21       50.50     13.85 o 
   5  -4   7      183.80      229.86     26.53 o 
  -7  -3   7      159.09      165.02     18.52 o 
  -6  -3   7       81.19       94.63     12.29 o 
  -5  -3   7       78.71       90.70      9.53 o 
  -4  -3   7      140.63      125.27      9.86 o 
  -3  -3   7       10.50       15.21      4.34 o 
  -2  -3   7      382.53      383.12     15.61 o 
  -1  -3   7        5.45        5.81      2.76 o 
   0  -3   7      127.93      141.57      8.22 o 
   1  -3   7       27.43       34.61      5.53 o 
   2  -3   7      241.06      263.14     16.76 o 
   3  -3   7       14.95       21.29     14.15 o 
   4  -3   7       11.03        0.00      9.03 o 
   5  -3   7        0.37        8.93     11.88 o 
  -7  -2   7       51.55       32.41     10.62 o 
  -6  -2   7        1.06        0.00      5.55 o 
  -5  -2   7      163.62      135.08     10.32 o 
  -4  -2   7      143.53      139.02      9.34 o 
  -3  -2   7        1.99        3.03      4.36 o 
  -1  -2   7        4.80        6.56      3.42 o 
   0  -2   7      990.21      819.77     27.00 o 
   1  -2   7       80.49      109.34     10.93 o 
   2  -2   7       99.82      123.97     11.70 o 
   3  -2   7        1.27        1.35      9.99 o 
   4  -2   7        4.26       17.66     14.15 o 
   5  -2   7        0.00       12.65     11.61 o 
  -7  -1   7        1.10        0.00     12.99 o 
  -6  -1   7        0.81        8.01      5.74 o 
  -5  -1   7       27.55       27.94      5.64 o 
  -4  -1   7        0.05        7.31      3.99 o 
  -3  -1   7      262.70      261.88     11.17 o 
  -2  -1   7      585.53      574.06     19.59 o 
  -1  -1   7        8.12        8.68      4.47 o 
   0  -1   7       83.76      100.85      9.27 o 
   1  -1   7        1.29        4.21      4.10 o 
   2  -1   7      189.35      163.24     14.66 o 
   3  -1   7        1.28        9.80      9.37 o 
   4  -1   7        4.14        6.16     10.83 o 
  -7   0   7       73.44       85.57     46.15 o 
  -6   0   7        3.22        4.40     11.86 o 
  -5   0   7      193.30      182.73     23.69 o 
  -4   0   7      290.78      267.60     11.65 o 
  -3   0   7      106.20      117.03      8.17 o 
  -2   0   7      249.04      211.29     12.67 o 
  -1   0   7      127.99      126.58     14.14 o 
   0   0   7       16.03       25.72      5.01 o 
   1   0   7        5.76        7.37      4.08 o 
   2   0   7      573.35      527.88     33.81 o 
   3   0   7       62.15       72.99     16.17 o 
   4   0   7       55.58       83.07     15.09 o 
  -7   1   7        4.96        7.23     14.38 o 
  -6   1   7       28.89       10.71     12.06 o 
  -5   1   7       95.89       94.61     17.71 o 
  -4   1   7        4.20        7.60      6.74 o 
  -3   1   7      172.66      182.27     20.53 o 
  -2   1   7      147.64      172.64     40.93 o 
  -1   1   7       38.65       37.79      4.88 o 
   0   1   7      628.62      626.68     22.42 o 
   1   1   7      127.68      117.15     10.77 o 
   2   1   7     1002.25      947.22     44.35 o 
   3   1   7        7.68        7.65      7.44 o 
   4   1   7        4.21        2.39     14.40 o 
  -7   2   7       47.13       38.90     18.97 o 
  -6   2   7       28.06       31.16     11.64 o 
  -5   2   7       44.65       30.51     11.10 o 
  -4   2   7        1.24        4.54      7.04 o 
  -3   2   7       75.63       87.85     38.15 o 
  -2   2   7       14.34       17.07      7.29 o 
  -1   2   7       32.38       51.21     14.88 o 
   0   2   7       29.70       25.92      8.43 o 
   1   2   7        0.05        4.05      4.70 o 
   2   2   7       18.66       27.91      7.04 o 
   3   2   7        0.13       11.56      6.59 o 
  -7   3   7       56.14       51.37     16.15 o 
  -6   3   7       20.42       26.36     11.96 o 
  -5   3   7      148.65      133.80     19.93 o 
  -4   3   7        5.95       15.29      8.35 o 
  -3   3   7      300.33      278.85     22.98 o 
  -2   3   7       44.70       59.41     13.18 o 
  -1   3   7        7.16        6.70      5.99 o 
   0   3   7        0.42        0.00      5.53 o 
   1   3   7       35.59       30.39     15.30 o 
   2   3   7        0.43        0.00     10.06 o 
   3   3   7        3.57        3.77     11.06 o 
  -7   4   7       15.41       14.64     11.19 o 
  -6   4   7        2.97        5.63      9.89 o 
  -5   4   7       24.61       39.83     13.40 o 
  -4   4   7        6.84        9.13      9.47 o 
  -3   4   7      208.93      205.30     36.98 o 
  -2   4   7        0.17        7.93      7.37 o 
  -1   4   7        1.72        5.53      7.80 o 
   0   4   7        3.03        0.06      7.68 o 
   1   4   7       43.08       35.01     17.30 o 
   2   4   7       72.71       89.72     24.74 o 
  -6   5   7       13.68       12.29     11.08 o 
  -5   5   7        5.37        1.85     10.32 o 
  -4   5   7        5.58        7.08     10.47 o 
  -3   5   7       14.71       16.60      9.23 o 
  -2   5   7        1.25        4.20      7.59 o 
  -1   5   7      291.91      251.51     29.89 o 
   0   5   7        6.73       12.03     10.59 o 
   1   5   7        0.11        0.71     11.94 o 
  -6   6   7        9.66        9.90     15.90 o 
  -5   6   7       26.48       26.60     14.22 o 
  -4   6   7       48.76       45.56     12.99 o 
  -3   6   7      218.09      205.10     23.88 o 
  -2   6   7        3.95       14.27     11.21 o 
  -1   6   7       67.75       82.78     21.80 o 
   0   6   7        0.24        0.00     10.47 o 
  -5   7   7        0.72       11.54     14.24 o 
  -4   7   7        3.43        0.00     10.09 o 
  -3   7   7        0.99       13.56      8.97 o 
  -2   7   7        0.01        0.00      8.85 o 
   0 -10   8        2.79        3.47      5.53 o 
   2 -10   8      219.81       95.84     44.57 o 
  -3  -9   8       25.10       32.56      9.86 o 
  -2  -9   8        0.15        9.44      5.94 o 
  -1  -9   8        2.85        9.61      5.38 o 
   0  -9   8        9.50       11.14      5.06 o 
   1  -9   8        2.28        4.22      5.12 o 
   2  -9   8        0.96        0.00      5.69 o 
   3  -9   8        4.13        5.47     11.15 o 
  -4  -8   8       18.09       24.03      7.52 o 
  -3  -8   8       84.88      101.50     12.71 o 
  -2  -8   8        2.05       10.08      5.06 o 
  -1  -8   8      114.37      105.44     10.23 o 
   0  -8   8       26.43       32.26      6.69 o 
   1  -8   8      108.70       62.35     16.16 o 
   2  -8   8       18.85       25.12     14.84 o 
   3  -8   8        0.42        9.33      7.21 o 
   4  -8   8       63.51       37.00     18.92 o 
  -4  -7   8       13.13       10.96      6.55 o 
  -3  -7   8       19.97       27.40      7.65 o 
  -2  -7   8       69.11       64.43      7.93 o 
  -1  -7   8        1.35        2.89      4.14 o 
   0  -7   8        0.05        0.00      3.92 o 
   1  -7   8        1.05        3.58      4.87 o 
   2  -7   8       19.66       26.25      7.36 o 
   3  -7   8       71.71       85.74     11.67 o 
   4  -7   8       38.70       16.83      8.84 o 
  -5  -6   8        3.95       10.72      7.09 o 
  -4  -6   8      127.46      137.89     19.71 o 
  -3  -6   8       38.72       41.10      7.12 o 
  -2  -6   8      106.59      103.59      8.75 o 
  -1  -6   8      138.71      129.65      9.25 o 
   0  -6   8       21.68       19.89      5.27 o 
   1  -6   8       35.99       39.27      8.22 o 
   2  -6   8       80.79      112.36     11.96 o 
   3  -6   8       21.59       28.90      9.43 o 
   4  -6   8       25.30       26.35     18.19 o 
  -6  -5   8       10.49       19.61      7.93 o 
  -5  -5   8        4.37       16.37      6.19 o 
  -4  -5   8       99.42       88.46     12.23 o 
  -3  -5   8      117.18      112.88      9.45 o 
  -2  -5   8      833.91      775.43     26.72 o 
  -1  -5   8      951.36      853.61     28.46 o 
   0  -5   8       14.22       14.03      4.65 o 
   1  -5   8      552.91      548.35     35.44 o 
   2  -5   8       20.50       26.53      7.90 o 
   3  -5   8       53.28       71.36     11.48 o 
   4  -5   8        0.02        5.25     12.99 o 
  -6  -4   8        3.44       12.11      7.25 o 
  -5  -4   8        3.21        0.00      5.07 o 
  -4  -4   8      128.44      102.16     11.24 o 
  -3  -4   8        0.01        0.00      3.64 o 
  -2  -4   8       16.54       13.76      5.47 o 
  -1  -4   8       52.09       57.68      6.25 o 
   0  -4   8        2.85        3.30      3.25 o 
   1  -4   8      235.50      254.30     14.60 o 
   2  -4   8      177.08      183.79     15.68 o 
   3  -4   8      473.71      447.23     33.58 o 
   4  -4   8        9.57       18.98     12.66 o 
  -6  -3   8       76.51       85.54      9.90 o 
  -5  -3   8        0.08        4.49      5.85 o 
  -4  -3   8      171.99      185.03     10.82 o 
  -3  -3   8        7.62        9.16      3.94 o 
  -2  -3   8      568.38      508.48     18.69 o 
  -1  -3   8       47.72       58.92      6.45 o 
   0  -3   8      193.89      192.09     10.69 o 
   1  -3   8       18.34       24.91      6.99 o 
   2  -3   8       20.72       33.74      7.77 o 
   3  -3   8       33.12       59.88     14.04 o 
   4  -3   8       17.60       29.61     13.15 o 
  -7  -2   8        2.56        0.00     23.53 o 
  -6  -2   8       19.17       18.93      8.48 o 
  -5  -2   8        0.47        1.43      4.62 o 
  -4  -2   8        9.32       13.18      4.15 o 
  -3  -2   8       11.07       18.09      4.31 o 
  -2  -2   8      469.23      447.46     16.82 o 
  -1  -2   8       26.64       25.35      4.52 o 
   0  -2   8      152.20      173.07     16.11 o 
   1  -2   8       28.35       35.50      6.57 o 
   2  -2   8        9.32       11.20      8.25 o 
   3  -2   8        0.77        0.00      9.21 o 
   4  -2   8       17.70       29.32     26.09 o 
  -7  -1   8       13.01       10.30     16.78 o 
  -6  -1   8       19.75        0.00     12.65 o 
  -5  -1   8       28.92       15.43     10.89 o 
  -4  -1   8       89.64       87.10      7.79 o 
  -3  -1   8       22.84       34.70      5.21 o 
  -2  -1   8      111.93      130.87      8.67 o 
  -1  -1   8        3.11        3.89      3.31 o 
   0  -1   8      107.72      137.19     12.14 o 
   1  -1   8        2.69        3.37      3.94 o 
   2  -1   8        0.17        0.46     11.51 o 
   3  -1   8       23.55       40.70     12.41 o 
   4  -1   8       20.30       19.01     12.69 o 
  -7   0   8      108.64      103.47     24.13 o 
  -6   0   8       96.01       59.83     17.05 o 
  -5   0   8       90.08       86.45     17.18 o 
  -4   0   8      255.93      273.01     27.81 o 
  -3   0   8       64.65       62.00     13.47 o 
  -2   0   8      407.84      365.83     26.20 o 
  -1   0   8        0.00        0.00      3.31 o 
   0   0   8       80.53       85.52      9.78 o 
   1   0   8       46.75       48.03      8.20 o 
   2   0   8        9.71       12.30      6.41 o 
   3   0   8        2.89        4.19     21.89 o 
  -7   1   8        0.25       12.55     13.79 o 
  -6   1   8       15.59        0.00     10.53 o 
  -5   1   8       11.26       12.86      9.80 o 
  -4   1   8      114.17      106.03     17.81 o 
  -3   1   8       13.20       38.83     17.71 o 
  -2   1   8      249.90      263.18     22.50 o 
  -1   1   8       69.64       67.39     12.87 o 
   0   1   8     1987.48     1825.07     88.50 o 
   1   1   8       17.01       20.54      6.43 o 
   2   1   8       75.23      100.42     15.21 o 
   3   1   8        0.24        0.00      9.37 o 
  -7   2   8       43.82       34.90     21.02 o 
  -6   2   8        5.37        5.29      9.69 o 
  -5   2   8        3.99        2.44      9.07 o 
  -4   2   8        0.55        5.21      8.18 o 
  -3   2   8       51.72       80.39     14.85 o 
  -2   2   8      135.14      171.33     19.81 o 
  -1   2   8       24.89       34.44     16.18 o 
   0   2   8       30.60       29.36     12.94 o 
   1   2   8        0.25        6.38     10.24 o 
   2   2   8       49.94       35.98     15.59 o 
   3   2   8       21.87        5.12     12.47 o 
  -7   3   8       46.36       39.59     22.55 o 
  -6   3   8       14.63        8.21     10.44 o 
  -5   3   8      113.09      109.10     22.87 o 
  -4   3   8       56.75       48.27     13.86 o 
  -3   3   8        7.26       16.70      9.81 o 
  -2   3   8        0.12        2.06      7.51 o 
  -1   3   8       27.41       48.16     12.01 o 
   0   3   8       57.20       52.83     16.30 o 
   1   3   8        2.93       12.65     11.59 o 
   2   3   8        1.86        5.00     13.47 o 
  -6   4   8        0.99        0.00     11.14 o 
  -5   4   8       18.77       19.98     11.94 o 
  -4   4   8        0.62        0.00      9.11 o 
  -3   4   8        0.02       15.74      9.67 o 
  -2   4   8        4.96        3.34      7.17 o 
  -1   4   8       12.86       13.41     11.47 o 
   0   4   8       90.78      119.78     25.77 o 
  -6   5   8       12.56        2.11     12.28 o 
  -5   5   8       27.81       17.13     12.67 o 
  -4   5   8        4.29        6.47     10.35 o 
  -3   5   8       50.91       44.06     12.42 o 
  -2   5   8        8.39        6.53     10.77 o 
  -1   5   8        2.38        7.35      8.85 o 
   0   5   8       11.58       15.47     16.53 o 
  -5   6   8      159.34      129.17     28.15 o 
  -4   6   8        9.79       12.04      9.75 o 
  -3   6   8      149.60      119.58     20.14 o 
  -2   6   8        0.50       10.41      9.38 o 
  -1   6   8        6.43        6.12      9.27 o 
  -2  -9   9        0.00        0.40      6.26 o 
  -1  -9   9       29.30       15.53      6.49 o 
   1  -9   9        5.79       20.68      6.46 o 
   2  -9   9        9.93       10.47     11.19 o 
  -3  -8   9       37.01       45.88     11.44 o 
  -2  -8   9        0.23        2.71      5.32 o 
  -1  -8   9       66.00       68.89      8.88 o 
   0  -8   9      102.94       81.91     10.09 o 
   1  -8   9       35.72       46.41     12.07 o 
   2  -8   9        5.11       11.05      7.55 o 
   3  -8   9        0.06        8.54      8.31 o 
  -4  -7   9        4.29       10.31      6.03 o 
  -3  -7   9        9.95        5.19      5.51 o 
  -2  -7   9       24.48       20.23      5.60 o 
  -1  -7   9        2.73        4.39      5.02 o 
   0  -7   9        7.79        9.84      6.52 o 
   1  -7   9      116.00      116.83     12.10 o 
   2  -7   9      195.59      146.90     26.55 o 
   3  -7   9       91.30       78.78     12.14 o 
  -5  -6   9       43.40       36.87     12.61 o 
  -4  -6   9        4.78       11.27      5.92 o 
  -3  -6   9        1.01        0.51      4.67 o 
  -2  -6   9       13.53       16.76      5.00 o 
  -1  -6   9       21.80       23.97      6.39 o 
   0  -6   9        0.58        0.00      4.42 o 
   1  -6   9       30.44       34.03      8.47 o 
   2  -6   9       53.15       69.55     11.09 o 
   3  -6   9       57.49       56.99     18.77 o 
   4  -6   9        0.14       10.50     19.87 o 
  -5  -5   9       22.27       26.33      6.81 o 
  -4  -5   9      452.32      370.61     19.05 o 
  -3  -5   9      347.78      338.21     15.34 o 
  -2  -5   9      147.40      161.98      9.70 o 
  -1  -5   9      333.20      287.17     17.96 o 
   0  -5   9       93.25       86.22      9.59 o 
   1  -5   9        2.46        4.66      5.79 o 
   2  -5   9        0.30        8.51      7.17 o 
   3  -5   9        0.02        9.64      9.97 o 
   4  -5   9        0.01       12.18     11.87 o 
  -6  -4   9       76.24       65.47      9.12 o 
  -5  -4   9       19.21       19.56      6.28 o 
  -4  -4   9       19.61       24.81      5.78 o 
  -3  -4   9      100.02       88.30      7.95 o 
  -2  -4   9        0.61        0.51      3.27 o 
  -1  -4   9       18.76       12.78      4.32 o 
   0  -4   9      155.23      150.41     12.51 o 
   1  -4   9       43.85       69.35     10.30 o 
   2  -4   9       52.77       72.17     12.25 o 
   3  -4   9      135.97      181.36     21.70 o 
   4  -4   9        7.15        4.97     12.21 o 
  -6  -3   9        2.60        0.00      5.67 o 
  -5  -3   9       12.54       11.50      5.58 o 
  -4  -3   9      198.35      174.56     11.20 o 
  -3  -3   9       53.47       53.53      6.97 o 
  -2  -3   9       21.41       17.77      4.38 o 
  -1  -3   9      262.52      250.56     12.09 o 
   0  -3   9      113.88      122.18     12.04 o 
   1  -3   9      475.14      468.43     23.00 o 
   2  -3   9        0.02        8.86      8.78 o 
   3  -3   9       76.59      101.04     18.78 o 
   4  -3   9        8.58        9.84     12.78 o 
  -6  -2   9       31.88       47.72     18.91 o 
  -5  -2   9       16.79       13.76      5.18 o 
  -4  -2   9       20.18       21.82      5.93 o 
  -3  -2   9      166.86      142.24     11.58 o 
  -2  -2   9      154.98      163.27      9.81 o 
  -1  -2   9      362.85      275.56     19.21 o 
   1  -2   9       28.63       53.46     11.28 o 
   2  -2   9        0.02       10.49      9.30 o 
   3  -2   9       71.78      103.51     18.83 o 
  -7  -1   9        2.30        0.00     25.39 o 
  -6  -1   9        0.18        0.00     12.56 o 
  -5  -1   9        4.21       12.49     11.22 o 
  -4  -1   9      159.09      196.53     25.18 o 
  -3  -1   9       62.45       77.84     15.59 o 
  -2  -1   9       47.31       49.25      6.66 o 
  -1  -1   9        8.51       18.00      5.05 o 
   0  -1   9       17.64       19.65      5.62 o 
   1  -1   9       76.74       82.76     10.81 o 
   2  -1   9       66.03       81.48     15.32 o 
   3  -1   9       54.96       75.71     16.81 o 
  -7   0   9       70.69       52.99     36.54 o 
  -6   0   9       81.91       62.20     17.05 o 
  -5   0   9      106.48       77.28     25.20 o 
  -4   0   9      139.09      176.76     23.90 o 
  -3   0   9       41.72       43.48     12.80 o 
  -2   0   9        5.19        8.66      7.68 o 
  -1   0   9       19.35       12.00      8.24 o 
   0   0   9        2.85        2.91      7.60 o 
   1   0   9        0.47        0.00      5.65 o 
   2   0   9        3.62        0.00      6.39 o 
  -7   1   9        0.03        0.00     12.58 o 
  -6   1   9        0.34        6.06     12.72 o 
  -5   1   9       30.80       26.62     30.06 o 
  -4   1   9        6.88       18.39      9.96 o 
  -3   1   9        8.17        8.82      8.66 o 
  -2   1   9      911.31      892.11     50.94 o 
  -1   1   9       10.24        3.65      7.70 o 
   0   1   9      114.62      137.85     23.92 o 
   1   1   9       13.50       13.27     11.85 o 
   2   1   9        6.48        2.15     10.50 o 
  -7   2   9        2.20        0.33     12.53 o 
  -6   2   9       53.70       48.75     15.63 o 
  -5   2   9       27.14       34.37     12.87 o 
  -3   2   9       51.90       65.65     23.83 o 
  -2   2   9      424.09      428.32     31.63 o 
  -1   2   9        2.71        4.39      8.66 o 
   0   2   9        1.17        0.00      7.97 o 
   1   2   9       19.73       13.65     12.53 o 
   2   2   9       53.19       74.57     22.77 o 
  -6   3   9       58.03       48.17     16.50 o 
  -5   3   9        7.81       20.20     11.52 o 
  -4   3   9        0.72        3.05      9.21 o 
  -3   3   9        2.40        6.40     11.53 o 
  -2   3   9      100.76      103.12     25.68 o 
  -1   3   9       16.11       18.33     12.83 o 
   0   3   9       46.23       66.57     19.39 o 
   1   3   9        0.76        8.09     12.94 o 
  -6   4   9        0.12       18.79     20.08 o 
  -5   4   9        0.04        0.00     10.96 o 
  -4   4   9        5.58        0.00      9.28 o 
  -3   4   9        1.47        6.57      9.21 o 
  -2   4   9       37.82       42.04     15.86 o 
  -1   4   9        3.22        9.94     11.21 o 
   0   4   9       23.30       49.51     18.18 o 
  -5   5   9        1.86        6.89     11.01 o 
  -4   5   9        1.59        0.59     10.14 o 
  -3   5   9        0.26       16.96     10.22 o 
  -2   5   9       35.96       61.42     20.21 o 
  -1   5   9        7.39       10.80     12.65 o 
   0  -9  10       57.00       42.98      8.50 o 
   1  -9  10        0.26        5.49      7.18 o 
  -3  -8  10       11.26       17.85      6.58 o 
  -2  -8  10       18.93       13.82     11.90 o 
  -1  -8  10       40.80       39.57      8.08 o 
   0  -8  10        0.49        0.00      6.41 o 
   1  -8  10       16.53       25.30      7.79 o 
   2  -8  10       36.27       44.76      9.71 o 
  -4  -7  10        0.17        5.07      5.95 o 
  -3  -7  10       11.57       23.31      6.39 o 
  -2  -7  10        3.23        8.39      5.58 o 
  -1  -7  10        9.00       11.33      5.66 o 
   0  -7  10       11.35        5.77      7.79 o 
   1  -7  10       62.46       76.87     13.23 o 
   2  -7  10       27.00       47.96      9.63 o 
  -5  -6  10        2.14        5.20      5.89 o 
  -4  -6  10        0.19        7.20      5.39 o 
  -3  -6  10        0.83        0.00      4.76 o 
  -2  -6  10       46.65       40.71      6.66 o 
  -1  -6  10      131.27      128.41     13.88 o 
   0  -6  10       21.88       34.38     10.09 o 
   1  -6  10       13.27       12.29      9.70 o 
   2  -6  10       59.09       82.11     12.01 o 
   3  -6  10        2.73       16.19     10.06 o 
  -5  -5  10       53.01       56.58      8.37 o 
  -4  -5  10       19.01       15.38      6.57 o 
  -3  -5  10      245.93      233.56     27.74 o 
  -2  -5  10        3.59        6.72      4.38 o 
  -1  -5  10       33.88       27.07      6.83 o 
   0  -5  10       43.61       67.48      9.96 o 
   1  -5  10      142.96      174.52     15.10 o 
   3  -5  10       41.85       74.31     31.48 o 
  -6  -4  10      120.53       94.91     26.04 o 
  -5  -4  10      114.01       81.98      9.74 o 
  -4  -4  10      120.07       92.81      9.04 o 
  -3  -4  10       36.77       44.68      7.04 o 
  -2  -4  10        0.15        9.83      4.24 o 
  -1  -4  10       39.74       46.94      6.70 o 
   0  -4  10      136.50      144.99     13.21 o 
   1  -4  10      240.51      257.94     18.13 o 
   2  -4  10       10.64       22.78      9.70 o 
   3  -4  10       55.69       96.91     24.52 o 
  -6  -3  10       59.39       27.63     21.28 o 
  -5  -3  10        0.10        0.00      4.94 o 
  -4  -3  10       51.56       51.80     11.69 o 
  -3  -3  10       55.19       63.40      7.52 o 
  -2  -3  10      166.72      127.74     18.21 o 
  -1  -3  10      131.73      181.11     15.58 o 
   0  -3  10        2.66        7.62      6.32 o 
   1  -3  10      152.81      194.69     17.56 o 
   2  -3  10        1.06        1.98     10.03 o 
   3  -3  10       17.11       47.68     27.73 o 
  -6  -2  10        1.79        7.72     15.71 o 
  -5  -2  10        0.40        0.00     11.93 o 
  -4  -2  10       48.34       43.77     14.75 o 
  -3  -2  10        0.76        0.00      6.61 o 
  -2  -2  10       75.33       78.91      9.79 o 
  -1  -2  10       71.05       86.15     12.70 o 
   0  -2  10       20.26       25.56      6.30 o 
   1  -2  10        3.59       19.71      9.60 o 
   2  -2  10        1.86        5.77     10.91 o 
   3  -2  10       46.05       76.08     29.71 o 
  -6  -1  10       26.93       12.00     13.72 o 
  -5  -1  10       16.23       15.55     13.00 o 
  -4  -1  10        1.30        0.00      8.14 o 
  -3  -1  10      215.59      238.44     26.58 o 
  -2  -1  10        6.77       20.11     10.27 o 
  -1  -1  10        0.73       11.76      6.88 o 
   0  -1  10        0.56        0.00      5.30 o 
   1  -1  10        2.17        0.00      7.22 o 
   2  -1  10        9.94       24.42     12.51 o 
  -6   0  10       21.12       27.68     13.96 o 
  -5   0  10       22.31       20.09     14.71 o 
  -4   0  10       19.08       24.40     16.66 o 
  -3   0  10       55.24       57.72     17.90 o 
  -2   0  10       85.56       76.23     26.42 o 
  -1   0  10       87.40       93.20     43.73 o 
   0   0  10       14.16       17.62      9.68 o 
   1   0  10       96.78      101.49     20.68 o 
  -6   1  10       18.30       15.10     16.18 o 
  -5   1  10       71.52       90.50     26.31 o 
  -4   1  10      340.23      288.33     80.87 o 
  -3   1  10       21.53       25.18     24.09 o 
  -2   1  10      233.01      223.38     65.94 o 
  -1   1  10       60.12      118.84     28.62 o 
   0   1  10       37.62       24.95     13.56 o 
   1   1  10        0.50       12.41     11.88 o 
  -6   2  10       66.55       60.19     20.57 o 
  -5   2  10       75.19       67.37     17.70 o 
  -4   2  10      235.94      202.54     26.03 o 
  -3   2  10       10.65       33.38     11.56 o 
  -2   2  10       35.11       53.48     15.17 o 
  -1   2  10        1.39        5.38      9.15 o 
   0   2  10       49.73       82.75     21.80 o 
   1   2  10       12.91       16.74     13.12 o 
  -5   3  10        3.88        6.85     11.31 o 
  -4   3  10        0.43       14.01     12.95 o 
  -3   3  10       10.08       34.99     13.37 o 
  -2   3  10       22.16       23.74     12.06 o 
  -1   3  10       14.73       15.91     12.97 o 
   0   3  10       57.77       85.54     23.68 o 
  -5   4  10        0.23        8.27     16.55 o 
  -4   4  10        3.38        0.00     11.64 o 
  -3   4  10        6.38       27.32     10.75 o 
  -2   4  10        0.09        5.74     11.74 o 
  -2  -8  11        0.04        5.19      6.43 o 
  -1  -8  11       14.30        6.79      6.31 o 
   0  -8  11       64.28       56.02      8.70 o 
   1  -8  11        0.05        7.08      7.25 o 
  -3  -7  11       10.99       15.88      6.61 o 
  -2  -7  11        0.37        0.00      5.41 o 
  -1  -7  11        5.61        9.75      6.55 o 
   0  -7  11       31.51       44.31     10.37 o 
   1  -7  11        0.05        0.00      6.80 o 
  -4  -6  11       12.32       10.68      7.69 o 
  -3  -6  11       66.95       40.70     11.77 o 
  -2  -6  11        8.44        8.98      6.18 o 
  -1  -6  11       87.27       97.20     19.66 o 
   0  -6  11       63.50       82.23     10.97 o 
   1  -6  11        1.62       12.64      8.20 o 
   2  -6  11        2.54        0.00     15.26 o 
  -5  -5  11       61.87       50.17     11.52 o 
  -4  -5  11        0.30        1.98      4.99 o 
  -3  -5  11        2.62        0.00      4.60 o 
  -2  -5  11        2.46        8.24      5.68 o 
  -1  -5  11       56.45       54.98      8.83 o 
   0  -5  11       23.83       37.72     10.89 o 
   1  -5  11       39.78       41.28     10.48 o 
   2  -5  11       30.26       60.35     14.38 o 
  -5  -4  11       80.14       56.99     14.39 o 
  -4  -4  11       13.82        6.58      7.60 o 
  -3  -4  11        8.31        6.42      4.83 o 
  -2  -4  11        9.74        8.12      5.24 o 
  -1  -4  11        2.02       10.04      6.55 o 
   0  -4  11        7.23        8.93     10.56 o 
   1  -4  11        8.61        0.00      9.11 o 
   2  -4  11        8.13       15.16     11.44 o 
  -5  -3  11       21.92       12.13     12.57 o 
  -4  -3  11        3.10        0.00      9.15 o 
  -3  -3  11      146.43      203.82     39.67 o 
  -2  -3  11        8.97       16.22      4.99 o 
  -1  -3  11      459.63      521.29     24.53 o 
   0  -3  11       37.03       53.01     16.02 o 
   1  -3  11       12.53       18.03     10.15 o 
   2  -3  11        0.35        8.43     16.19 o 
  -6  -2  11       22.35       45.56     20.12 o 
  -5  -2  11        0.06        0.00     11.14 o 
  -4  -2  11        0.12       12.23     10.05 o 
  -3  -2  11       10.46        6.14      8.68 o 
  -2  -2  11       68.49       55.91     18.84 o 
  -1  -2  11        0.39        0.00      6.33 o 
   0  -2  11        2.52        4.02      8.43 o 
   1  -2  11      164.52      214.13     22.39 o 
   2  -2  11       34.63       31.12     16.30 o 
  -6  -1  11       39.14       38.66     17.81 o 
  -5  -1  11       32.04       15.85     13.33 o 
  -4  -1  11       38.62       38.82     26.30 o 
  -3  -1  11       17.27       23.60     12.12 o 
  -2  -1  11        1.33        0.00      7.74 o 
  -1  -1  11        2.76        4.98      7.85 o 
   0  -1  11        5.27        4.35      8.03 o 
  -6   0  11       12.21        0.00     13.22 o 
  -5   0  11        7.90        8.68     12.84 o 
  -4   0  11       66.81       86.95     18.68 o 
  -3   0  11        5.65        6.84     10.03 o 
  -2   0  11        0.04        0.00      8.39 o 
  -1   0  11       27.88       34.82     19.99 o 
   0   0  11       11.05        3.74     10.41 o 
  -5   1  11       31.59       12.95     13.22 o 
  -4   1  11       27.71       40.33     15.81 o 
  -3   1  11        0.14        3.47      9.96 o 
  -2   1  11        1.85        6.84     10.62 o 
  -1   1  11       15.71        6.68      9.97 o 
   0   1  11        0.42        0.00     10.47 o 
  -5   2  11        5.95        2.42     12.55 o 
  -4   2  11      219.36      172.49     24.86 o 
  -3   2  11       27.34       36.33     16.84 o 
  -2   2  11        0.01        0.73     10.24 o 
  -1   2  11        2.43        0.56     10.59 o 
  -4   3  11       18.54       16.86     12.46 o 
  -3   3  11       21.48        9.15     13.83 o 
  -2   3  11       95.45      129.58     28.24 o 
  -2  -7  12        0.34        7.72      6.30 o 
  -1  -7  12        0.10        9.66      6.84 o 
  -3  -6  12       60.96       60.84      7.89 o 
  -2  -6  12       79.83       67.01     10.04 o 
  -1  -6  12        0.03        2.92      7.11 o 
   0  -6  12        5.55       22.61      8.43 o 
  -4  -5  12        5.37        4.44      5.66 o 
  -3  -5  12        0.12        3.03      5.31 o 
  -2  -5  12       11.18       11.45      7.23 o 
  -1  -5  12       30.61       54.28     10.05 o 
   0  -5  12       22.73       36.68     10.22 o 
   1  -5  12        7.76       20.99     10.59 o 
  -4  -4  12        5.02        0.00      9.35 o 
  -3  -4  12       20.92       12.12     11.18 o 
  -2  -4  12       12.70       20.91      6.19 o 
  -1  -4  12        0.01       10.23      8.02 o 
   0  -4  12        1.08       19.67      9.49 o 
   1  -4  12        5.32       26.40     12.64 o 
  -5  -3  12       31.87       62.04     19.56 o 
  -4  -3  12        0.08        1.21      9.56 o 
  -3  -3  12      176.50      209.94     30.99 o 
  -2  -3  12       31.30       40.92     22.12 o 
  -1  -3  12       41.67       45.27     23.62 o 
   1  -3  12       12.41       31.30     13.94 o 
  -5  -2  12       31.95       28.44     16.45 o 
  -4  -2  12       14.08       21.84     18.52 o 
  -3  -2  12       63.07       71.63     16.26 o 
  -2  -2  12        6.94        8.31      8.72 o 
  -1  -2  12       68.41      110.66     30.00 o 
  -5  -1  12        0.77        6.00     13.88 o 
  -4  -1  12        0.38        1.11     10.20 o 
  -3  -1  12       21.52       26.44     17.33 o 
  -2  -1  12        1.96        0.00     15.74 o 
  -1  -1  12       21.19       34.74     25.18 o 
  -4   0  12        4.64       24.69     13.89 o 
  -3   0  12       16.40       30.47     12.38 o 
  -2   0  12        3.01       10.90     11.28 o 
  -1   0  12       78.25       45.51     14.41 o 
  -4   1  12        0.80       18.83     15.37 o 
  -3   1  12       12.08       18.26     14.00 o 
  -2   1  12        4.32        0.00     11.69 o 
  -2  -4  13       14.26       24.65     22.53 o 
  -3  -3  13       37.32       15.39     10.89 o 
  -2  -3  13        2.94        4.89     11.78 o 
  -3  -2  13        1.19        9.75     10.89 o 
  -2  -2  13        0.11       10.25     10.51 o 
                                                 
